# Supplementary material for: Phosphoproteomics of Retinoblastoma: A Pilot Study Identifies Aberrant Kinases
Source: Molecules. 2018 Jun 15;23(6):1454. doi: 10.3390/molecules23061454 (PMC6100359; doi:10.3390/molecules23061454)
Supplement: Supplementary file 1 [file molecules-23-01454-s001.zip]

Archive with 2 entries (2 files):
- Supplementary_table_2 and 3.xlsx
- Supplementary table 1.docx
