# Supplementary material for: Phosphoproteomics of Retinoblastoma: A Pilot Study Identifies Aberrant Kinases
Source: Molecules. 2018 Jun 15;23(6):1454. doi: 10.3390/molecules23061454 (PMC6100359; doi:10.3390/molecules23061454)
Supplement: Supplementary file 1 [file molecules-23-01454-s001.zip › Supplementary_table_2 and 3.xlsx]

## Sheet: Suppl Table 2
Supplementary Table 2: List of hyperphosphorylated peptides identified in retinoblastoma
Gene Symbol	Gene Id	RefSeq Accession	Protein name	Sequence	PhosphoSite (Peptide)	PhosphoSite (Protein)	# PSMs	# Proteins	# Protein Groups	Modifications	MH+ [Da]	126/ Normal	127_C/ Normal	129_C/ Normal	130_C/ Normal	# Missed Cleavages	phosphoRS Site Probabilities	Peptide Sequence	Protein Group Accessions	PhosphositePlus Evidence
RBM12B	389677	NP_976324.2	RNA-binding protein 12B	RSEEHsPPR	S6;	S254	2	1	1	N-Term(TMT6plex); S6(Phospho)	1403.66	2.315	1.55	1.59	1.46	1	S(2): 0.0; S(6): 100.0	RSEEHsPPR	118722349	Yes
MPRIP	23164	NP_958431.2	myosin phosphatase Rho-interacting protein isoform 2	SKsNPDFLK	S3;	S993	4	8	1	N-Term(TMT6plex); K2(TMT6plex); S3(Phospho); K9(TMT6plex)	1803	2.228	1.813	1.505	1.457	1	S(1): 0.0; S(3): 100.0	SKsNPDFLK	50980301	Yes
FIP1L1	81608	NP_001128409.1	pre-mRNA 3'-end-processing factor FIP1 isoform 2	HEsEEGDSHR	S3;	S548	2	16	1	N-Term(TMT6plex); S3(Phospho)	1491.61	1.687	1.627	3.078	1.136	0	S(3): 100.0; S(8): 0.0	HEsEEGDSHR	201023339	No
YBX1	4904	NP_004550.2	nuclease-sensitive element-binding protein 1	NYQQNYQNSESGEKNEGsESAPEGQAQQR	S18;	S174	7	2	1	N-Term(TMT6plex); K14(TMT6plex); S18(Phospho)	3795.69	2.485	5.376	4.534	1.106	1	Y(2): 0.0; Y(6): 0.0; S(9): 0.0; S(11): 0.0; S(18): 98.3; S(20): 1.7	NYQQNYQNSESGEKNEGsESAPEGQAQQR	34098946	Yes
NES	10763	NP_006608.1	nestin	DGESDGFADEEEsGEEGEEDQEEGREPGAGR	S13;	S1418	2	1	1	N-Term(TMT6plex); S13(Phospho)	3607.39	6.065	10.752	6.358		1	S(4): 0.0; S(13): 100.0	DGESDGFADEEEsGEEGEEDQEEGREPGAGR	38176300	Yes
TOP2A	7153	NP_001058.2	DNA topoisomerase 2-alpha	VPDEEENEEsDNEKETEK	S10;	S1106	16	2	1	N-Term(TMT6plex); S10(Phospho); K14(TMT6plex); K18(TMT6plex)	2917.34	3.278	3.163	1.183	6.321	1	S(10): 100.0; T(16): 0.0	VPDEEENEEsDNEKETEK	19913406	Yes
NASP	4678	NP_001182122.1	nuclear autoantigenic sperm protein isoform 4	LVPsQEETK	S4;	S357	9	3	1	N-Term(TMT6plex); S4(Phospho); K9(TMT6plex)	1568.83	1.58	3.455	1.234	5.534	0	S(4): 100.0; T(8): 0.0	LVPsQEETK	304434531	No
HMGA1	3159	XP_005249118.1	high mobility group protein HMG-I/HMG-Y isoform X3	KQPPVSPGTALVGsQKEPSEVPTPK	S14;	S44||S44	73	1	1	K1(TMT6plex); N-Term(TMT6plex); S14(Phospho); K16(TMT6plex); K25(TMT6plex)	3555	1.919	1.701	1.327	5.246	2	S(6): 0.0; T(9): 0.0; S(14): 100.0; S(19): 0.0; T(23): 0.0	KQPPVSPGTALVGsQKEPSEVPTPK	530381903;22208971	Yes||Yes
NASP	4678	NP_001182122.1	nuclear autoantigenic sperm protein isoform 4	EGEETEGsEEDDKENDKTEEMPNDSVLENK	S8;	S416	2	3	1	N-Term(TMT6plex); S8(Phospho); K13(TMT6plex); K17(TMT6plex); K30(TMT6plex)	4423.03	2.597	10.169	1.332	4.507	2	T(5): 0.1; S(8): 99.9; T(18): 0.0; S(25): 0.0	EGEETEGsEEDDKENDKTEEMPNDSVLENK	304434531	No
PRPF3	9129	NP_004689.1	U4/U6 small nuclear ribonucleoprotein Prp3	GDDDEEsDEEAVKK	S7;	S619	2	1	1	N-Term(TMT6plex); S7(Phospho); K13(TMT6plex); K14(TMT6plex)	2333.1	1.589	2.024	1.176	3.801	1	S(7): 100.0	GDDDEEsDEEAVKK	4758556	Yes
CDK1	983	NP_001163878.1	cyclin-dependent kinase 1 isoform 4	IGEGtyGVVYK	T5; Y6;	T14; Y15	12	7	1	N-Term(TMT6plex); T5(Phospho); Y6(Phospho); K11(TMT6plex)	1803.87	2.385	3.032	0.97	3.641	0	T(5): 100.0; Y(6): 100.0; Y(10): 0.0	IGEGtyGVVYK	281427280	Yes;Yes
SRSF2	6427	NP_003007.2	serine/arginine-rich splicing factor 2	SKsPPKSPEEEGAVSS	S3;	S208	8	1	1	N-Term(TMT6plex); K2(TMT6plex); S3(Phospho); K6(TMT6plex)	2383.23	2.713	3.704	1.439	3.609	2	S(1): 0.0; S(3): 100.0; S(7): 0.0; S(15): 0.0; S(16): 0.0	SKsPPKSPEEEGAVSS	47271443	Yes
DEK	7913	NP_003463.1	protein DEK isoform 1	KESESEDsSDDEPLIK	S8;	S306	17	2	1	N-Term(TMT6plex); K1(TMT6plex); S8(Phospho); K16(TMT6plex)	2575.26	3.149	2.545	1.261	3.548	1	S(3): 0.0; S(5): 0.0; S(8): 100.0; S(9): 0.0	KESESEDsSDDEPLIK	4503249	Yes
VTN	7448	NP_000629.3	vitronectin precursor	GDVFTMPEDEYtVYDDGEEK	T12;	T76	28	1	1	N-Term(TMT6plex); T12(Phospho); K20(TMT6plex)	2877.24	1.953	1.995	1.106	3.347	0	T(5): 0.0; Y(11): 1.2; T(12): 98.8; Y(14): 0.0	GDVFTMPEDEYtVYDDGEEK	88853069	Yes
TJP3	27134	XP_006722787.1	tight junction protein ZO-3 isoform X2	SSEPVQADESQsPR	S12;	S856||S856	4	3	1	N-Term(TMT6plex); S12(Phospho)	1825.82	1.77	2.272	1.413	3.226	0	S(1): 0.0; S(2): 0.0; S(10): 0.0; S(12): 100.0	SSEPVQADESQsPR	578833184;389565493	Yes||Yes
DIDO1	11083	NP_001180298.1	death-inducer obliterator 1 isoform c	GGDDHDDTSDsDSDGLTLK	S11;	S154	6	4	1	N-Term(TMT6plex); S11(Phospho); K19(TMT6plex)	2488.07	1.511	1.859	1.297	3.008	0	T(8): 0.0; S(9): 0.0; S(11): 100.0; S(13): 0.0; T(17): 0.0	GGDDHDDTSDsDSDGLTLK	301129170	Yes
DBN1	1627	NP_004386.2	drebrin isoform a	EGTQASEGYFSQsQEEEFAQSEELCAK	S13;	S601	27	6	1	N-Term(TMT6plex); S13(Phospho); C25(Carbamidomethyl); K27(TMT6plex)	3607.57	1.856	3.776	1.081	2.998	0	T(3): 0.0; S(6): 0.0; Y(9): 0.0; S(11): 1.8; S(13): 98.2; S(21): 0.0	EGTQASEGYFSQsQEEEFAQSEELCAK	18426915	Yes
TOP2A	7153	NP_001058.2	DNA topoisomerase 2-alpha	GSVPLSSsPPATHFPDETEITNPVPK	S8;	S1393	8	2	1	N-Term(TMT6plex); S7(Phospho); K26(TMT6plex)	3242.64	2.188	2.416	0.903	2.967	0	S(2): 0.0; S(6): 0.0; S(7): 1.6; S(8): 98.4; T(12): 0.0; T(18): 0.0; T(21): 0.0	GSVPLSSsPPATHFPDETEITNPVPK	19913406	Yes
HIRIP3	8479	NP_003600.2	HIRA-interacting protein 3 isoform 1	SSSSSSDGsPEAK	S9;	S406	15	1	1	N-Term(TMT6plex); S9(Phospho); K13(TMT6plex)	1763.81	2.752	2.876	0.939	2.957	0	S(1): 0.0; S(2): 0.0; S(3): 0.0; S(4): 0.0; S(5): 0.0; S(6): 0.0; S(9): 100.0	SSSSSSDGsPEAK	21396500	No
HDGFRP2	84717	NP_116020.1	hepatoma-derived growth factor-related protein 2 isoform 2	KASSDLDQASVSPSEEENSEsSSESEK	S21;	S192	2	2	1	N-Term(TMT6plex); K1(TMT6plex); S21(Phospho); K27(TMT6plex)	3610.67	2.04	2.039	1.103	2.789	1	S(3): 0.0; S(4): 0.0; S(10): 0.0; S(12): 0.0; S(14): 0.0; S(19): 0.0; S(21): 97.9; S(22): 2.0; S(23): 0.0; S(25): 0.0	KASSDLDQASVSPSEEENSEsSSESEK	14249158	No
RBM6	10180	XP_005264843.1	RNA-binding protein 6 isoform X3	KEEsPPPPK	S4;	S369	5	4	1	N-Term(TMT6plex); K1(TMT6plex); S4(Phospho); K9(TMT6plex)	1775.99	1.782	2.214	1.27	2.726	1	S(4): 100.0	KEEsPPPPK	530371720	No
KAT7	11143	NP_001186084.1	histone acetyltransferase KAT7 isoform 2	LSQSsQDSsPVR	S5; S9;	S53; S57	4	3	1	N-Term(TMT6plex); S5(Phospho); S8(Phospho)	1679.72	1.847	2.267	1.055	2.698	0	S(2): 0.0; S(4): 0.0; S(5): 100.0; S(8): 1.7; S(9): 98.3	LSQSsQDSsPVR	312434011	Yes;Yes
NOLC1	9221	NP_004732.2	nucleolar and coiled-body phosphoprotein 1 isoform 2	KADSSSSEEESSSsEEEK	S14;	S433	6	4	1	N-Term(TMT6plex); K1(TMT6plex); S14(Phospho); K18(TMT6plex)	2699.24	3.469	3.105	1.343	2.695	1	S(4): 0.0; S(5): 0.0; S(6): 0.0; S(7): 0.0; S(11): 0.0; S(12): 1.3; S(13): 1.3; S(14): 97.5	KADSSSSEEESSSsEEEK	148596949	No
SYNE1	23345	NP_149062.1	nesprin-1 isoform 2	EVWADIMSSSVHAQSTLEsVIsQWNDYVER	S19; S22;	S2737; S2740	1	20	1	N-Term(TMT6plex); M7(Oxidation); S15(Phospho); S19(Phospho)	3871.74	2.702	4.784		2.693	0	S(8): 0.4; S(9): 0.4; S(10): 0.4; S(15): 0.1; T(16): 0.1; S(19): 98.7; S(22): 94.4; Y(27): 5.4	EVWADIMSSSVHAQSTLEsVIsQWNDYVER	23097308	No;No
VTN	7448	NP_000629.3	vitronectin precursor	GDVFTMPEDEYtVYDDGEEK	T12;	T76	19	1	1	N-Term(TMT6plex); M6(Oxidation); Y11(Phospho); T12(Phospho); K20(TMT6plex)	2973.18	1.514	2.117	1.31	2.669	0	T(5): 0.0; Y(11): 50.5; T(12): 99.0; Y(14): 50.5	GDVFTMPEDEYtVYDDGEEK	88853069	Yes
AAAS	8086	NP_001166937.1	aladin isoform 2	FsPVLGR	S2;	S462	1	4	1	N-Term(TMT6plex); S2(Phospho)	1084.58	2.038	2.436	1.454	2.657	0	S(2): 100.0	FsPVLGR	291045307	No
TJP3	27134	XP_006722787.1	tight junction protein ZO-3 isoform X2	ASPSSPGRQDsDEDDGPQR	S11;	S112||S112	6	3	1	N-Term(TMT6plex); S11(Phospho)	2309.98	1.85	2.195	1.251	2.62	1	S(2): 0.0; S(4): 0.0; S(5): 0.0; S(11): 100.0	ASPSSPGRQDsDEDDGPQR	578833184;389565493	Yes||Yes
PAICS	10606	NP_006443.1	multifunctional protein ADE2 isoform 2	EVYELLDsPGK	S8;	S27	6	3	1	N-Term(TMT6plex); S8(Phospho); K11(TMT6plex)	1787.92	1.644	5.304	1.065	2.579	0	Y(3): 0.0; S(8): 100.0	EVYELLDsPGK	5453539	Yes
RTF1	23168	NP_055953.3	RNA polymerase-associated protein RTF1 homolog	TSEVYsDDEEEEEDDKSSEK	S6;	S313	2	1	1	N-Term(TMT6plex); S6(Phospho); K16(TMT6plex); K20(TMT6plex)	3117.37	3.139	1.994	0.973	2.576	1	T(1): 0.0; S(2): 0.0; Y(5): 0.0; S(6): 100.0; S(17): 0.0; S(18): 0.0	TSEVYsDDEEEEEDDKSSEK	195976782	Yes
LIG1	3978	NP_001275992.1	DNA ligase 1 isoform 2	EGEDGDQPTtPPKPLK	T10;	T152	8	4	1	N-Term(TMT6plex); T10(Phospho); K13(TMT6plex); K16(TMT6plex)	2476.29	1.518	2.133	0.975	2.515	0	T(9): 0.0; T(10): 100.0	EGEDGDQPTtPPKPLK	574274721	No
UNG	7374	NP_550433.1	uracil-DNA glycosylase isoform UNG2	KAPAGQEEPGtPPSSPLSAEQLDR	T11;	T60	1	2	1	K1(TMT6plex); N-Term(TMT6plex); T11(Phospho); S18(Phospho)	3080.48	1.562	1.961	1.19	2.484	1	T(11): 100.0; S(14): 50.0; S(15): 50.0; S(18): 0.1	KAPAGQEEPGtPPSSPLSAEQLDR	19718751	Yes
CASK	8573	NP_003679.2	peripheral plasma membrane protein CASK isoform 1	TQSSSCERDsPSTSR	S10;	S582	20	3	1	N-Term(TMT6plex); C6(Carbamidomethyl); S10(Phospho)	1993.85	1.651	2.78	1.396	2.445	1	T(1): 0.0; S(3): 0.0; S(4): 0.0; S(5): 0.0; S(10): 98.4; S(12): 1.6; T(13): 0.0; S(14): 0.0	TQSSSCERDsPSTSR	186972120	No
H1FX	8971	NP_006017.1	histone H1x	AGGSAALsPSK	S8;	S31	37	1	1	N-Term(TMT6plex); S8(Phospho); K11(TMT6plex)	1483.79	1.669	2.843	1.344	2.419	0	S(4): 0.0; S(8): 100.0; S(10): 0.0	AGGSAALsPSK	5174449	Yes
FKBP5	2289	NP_004108.1	peptidyl-prolyl cis-trans isomerase FKBP5 isoform 1	GTDsQAMEEEKPEGHV	S4;	S445	5	1	1	N-Term(TMT6plex); S4(Phospho); M7(Oxidation); K11(TMT6plex)	2298.04	1.593	1.877	1.174	2.411	0	T(2): 1.5; S(4): 98.5	GTDsQAMEEEKPEGHV	4758384	Yes
TOP2A	7153	NP_001058.2	DNA topoisomerase 2-alpha	RKPsTsDDsDSNFEK	S4; S6; S9;	S1469; S1471; S1474	1	2	1	N-Term(TMT6plex); K2(TMT6plex); S4(Phospho); S6(Phospho); S9(Phospho); K15(TMT6plex)	2640.16	2.217	3.114	1.071	2.4	1	S(4): 97.6; T(5): 4.8; S(6): 97.6; S(9): 100.0; S(11): 0.0	RKPsTsDDsDSNFEK	19913406	Yes;Yes;Yes
MCM3	4172	NP_002379.3	DNA replication licensing factor MCM3 isoform 1	SEDEsETEDEEEKSQEDQEQK	S5;	S717	16	2	1	N-Term(TMT6plex); S5(Phospho); K13(TMT6plex); K21(TMT6plex)	3295.45	1.681	3.904	1.278	2.374	1	S(1): 0.0; S(5): 100.0; T(7): 0.0; S(14): 0.0	SEDEsETEDEEEKSQEDQEQK	394582093	No
ZRANB2	9406	NP_005446.2	zinc finger Ran-binding domain-containing protein 2 isoform 2	SYSSSSSsPER	S8;	S280	2	2	1	N-Term(TMT6plex); S8(Phospho)	1482.63	2.809	3.194	0.864	2.363	0	S(1): 0.0; Y(2): 0.0; S(3): 0.0; S(4): 0.0; S(5): 0.0; S(6): 0.0; S(7): 0.0; S(8): 100.0	SYSSSSSsPER	42741682	Yes
MARCKS	4082	NP_002347.5	myristoylated alanine-rich C-kinase substrate	GEAAAERPGEAAVASsPSK	S16;	S27	34	1	1	N-Term(TMT6plex); S16(Phospho); K19(TMT6plex)	2323.17	1.614	3.11	0.958	2.269	0	S(15): 0.0; S(16): 100.0; S(18): 0.0	GEAAAERPGEAAVASsPSK	153070260	Yes
SIRT1	23411	NP_036370.2	NAD-dependent protein deacetylase sirtuin-1 isoform a	EAASsPAGEPLR	S5;	S27	3	2	1	N-Term(TMT6plex); S5(Phospho)	1493.72	1.642	2.581	1.325	2.257	0	S(4): 0.0; S(5): 100.0	EAASsPAGEPLR	7657575	Yes
LIG1	3978	NP_001275992.1	DNA ligase 1 isoform 2	ESLTEAEVATEKEGEDGDQPTtPPKPLK	T22;	T152	3	4	1	N-Term(TMT6plex); K12(TMT6plex); T22(Phospho); K25(TMT6plex); K28(TMT6plex)	3993.07	1.5	1.953	0.902	2.239	1	S(2): 0.0; T(4): 0.0; T(10): 0.0; T(21): 2.0; T(22): 98.0	ESLTEAEVATEKEGEDGDQPTtPPKPLK	574274721	No
TBCB	1155	NP_001272.2	tubulin-folding cofactor B	YTIsQEAYDQR	S4;	S110	2	2	1	N-Term(TMT6plex); S4(Phospho)	1682.76	1.506	1.745	1.231	2.224	0	Y(1): 0.0; T(2): 0.0; S(4): 100.0; Y(8): 0.0	YTIsQEAYDQR	50428925	Yes
PA2G4	5036	NP_006182.2	proliferation-associated protein 2G4	TAENATSGEtLEENEAGD	T10;	T386	10	1	1	N-Term(TMT6plex); T10(Phospho)	2146.89	1.706	2.292	1.169	2.22	0	T(1): 0.0; T(6): 0.0; S(7): 1.3; T(10): 98.7	TAENATSGEtLEENEAGD	124494254	Yes
SRRM2	23524	XP_005255282.1	serine/arginine repetitive matrix protein 2 isoform X1	GPSPEGSSSTEssPEHPPK	S12; S13;	S1657; S1658||S1657	2	4	1	N-Term(TMT6plex); S12(Phospho); S13(Phospho); K19(TMT6plex)	2512.1	2.286	1.62	1.031	2.201	0	S(3): 0.0; S(7): 0.0; S(8): 0.0; S(9): 0.0; T(10): 0.0; S(12): 100.0; S(13): 100.0	GPSPEGSSSTEssPEHPPK	530407855;118572613	Yes
RSF1	51773	NP_057662.3	remodeling and spacing factor 1	STDEYsEADEEEEEEEGKPSR	S6;	S1282	4	2	1	N-Term(TMT6plex); S6(Phospho); K18(TMT6plex)	2983.26	1.698	2.686	1.17	2.182	0	S(1): 0.0; T(2): 0.0; Y(5): 1.4; S(6): 98.6; S(20): 0.0	STDEYsEADEEEEEEEGKPSR	38788333	Yes
PI4K2A	55361	NP_060895.1	phosphatidylinositol 4-kinase type 2-alpha	VAAAAGSGPsPPGsPGHDR	S10; S14;	S47; S51	11	1	1	N-Term(TMT6plex); S10(Phospho); S14(Phospho)	2076.91	1.523	1.612	1.104	2.114	0	S(7): 0.0; S(10): 100.0; S(14): 100.0	VAAAAGSGPsPPGsPGHDR	13559514	Yes;Yes
BAZ1B	9031	NP_115784.1	tyrosine-protein kinase BAZ1B	KSDGACDsPSSDKENSSQIAQDHQK	S8;	S158	1	2	1	N-Term(TMT6plex); K1(TMT6plex); C6(Carbamidomethyl); S8(Phospho); S10(Phospho); K13(TMT6plex); K25(TMT6plex)	3795.77	1.674	3.046	1.226	2.111	2	S(2): 0.0; S(8): 100.0; S(10): 49.4; S(11): 49.4; S(16): 1.2; S(17): 0.0	KSDGACDsPSSDKENSSQIAQDHQK	14670392	Yes
CDK11B	984	NP_277024.2	cyclin-dependent kinase 11B isoform 5	EYGsPLK	S4;	S542	2	13	1	N-Term(TMT6plex); S4(Phospho); K7(TMT6plex)	1331.7	1.825	2.349	0.997	2.067	0	Y(2): 0.0; S(4): 100.0	EYGsPLK	606215169	No
COIL	8161	NP_004636.1	coilin	LIIEsPSNTSSTEPA	S5;	S566	11	1	1	N-Term(TMT6plex); S5(Phospho)	1854.89	1.553	1.883	1.231	2.056	0	S(5): 100.0; S(7): 0.0; T(9): 0.0; S(10): 0.0; S(11): 0.0; T(12): 0.0	LIIEsPSNTSSTEPA	4758024	Yes
TOP2A	7153	NP_001058.2	DNA topoisomerase 2-alpha	KPsTsDDsDSNFEK	S3; S5; S8;	S1469; S1471; S1474	2	2	1	K1(TMT6plex); N-Term(TMT6plex); S3(Phospho); S5(Phospho); S8(Phospho); K14(TMT6plex)	2484.06	1.856	1.71	0.981	2.032	0	S(3): 97.7; T(4): 4.7; S(5): 97.7; S(8): 99.9; S(10): 0.1	KPsTsDDsDSNFEK	19913406	Yes;Yes;Yes
PNN	5411	NP_002678.2	pinin	QQDsQPEEVMDVLEMVENVK	S4;	S381	4	1	1	N-Term(TMT6plex); S4(Phospho); M10(Oxidation); M15(Oxidation); K20(TMT6plex)	2917.36	1.796	2.446	1.001	1.987	0	S(4): 100.0	QQDsQPEEVMDVLEMVENVK	33356174	Yes
AMPD2	271	NP_981949.1	AMP deaminase 2 isoform 3	TDsDSDLQLYK	S3;	S71	1	6	1	N-Term(TMT6plex); S3(Phospho); K11(TMT6plex)	1822.89	4.082	2.123	0.703	1.948	0	T(1): 0.9; S(3): 98.2; S(5): 0.9; Y(10): 0.0	TDsDSDLQLYK	55925574	No
PNN	5411	NP_002678.2	pinin	QQDsQPEEVMDVLEMVENVK	S4;	S381	6	1	1	N-Term(TMT6plex); S4(Phospho); M15(Oxidation); K20(TMT6plex)	2901.36	1.532	1.51	0.963	1.936	0	S(4): 100.0	QQDsQPEEVMDVLEMVENVK	33356174	Yes
SMARCC1	6599	NP_003065.3	SWI/SNF complex subunit SMARCC1	KHsPsPPPPTPTESR	S3; S5;	S328; S330	19	1	1	K1(TMT6plex); N-Term(TMT6plex); S3(Phospho); S5(Phospho)	2233.08	1.948	3.352	1.232	1.933	1	S(3): 100.0; S(5): 100.0; T(10): 0.0; T(12): 0.0; S(14): 0.0	KHsPsPPPPTPTESR	188536047	Yes;Yes
PHIP	55023	NP_060404.3	PH-interacting protein	VLsDSEDEEKDADVPGTSTR	S3;	S1281	1	2	1	N-Term(TMT6plex); S3(Phospho); K10(TMT6plex)	2688.26	1.912	1.727	0.883	1.927	1	S(3): 100.0; S(5): 0.0; T(17): 0.0; S(18): 0.0; T(19): 0.0	VLsDSEDEEKDADVPGTSTR	34996489	Yes
TRA2B	6434	NP_004584.1	transformer-2 protein homolog beta isoform 1	HSHsHsPMSTR	S4; S6;	S97; S99	9	1	1	N-Term(TMT6plex); S4(Phospho); S6(Phospho); M8(Oxidation)	1668.65	2.177	2.088	1.288	1.918	0	S(2): 1.3; S(4): 98.7; S(6): 100.0; S(9): 0.0; T(10): 0.0	HSHsHsPMSTR	4759098	Yes;Yes
SSRP1	6749	XP_005274251.1	FACT complex subunit SSRP1 isoform X1	EFVSSDESssGENK	S9; S10;	S675; S676	11	2	1	N-Term(TMT6plex); S9(Phospho); S10(Phospho); K14(TMT6plex)	2119.89	1.693	1.935	0.789	1.912	0	S(4): 0.0; S(5): 0.0; S(8): 0.0; S(9): 100.0; S(10): 100.0	EFVSSDESssGENK	530397186	No;No
SRRM2	23524	XP_005255282.1	serine/arginine repetitive matrix protein 2 isoform X1	GPSPEGSSSTESsPEHPPK	S13;	S1658||S1658	4	4	1	N-Term(TMT6plex); S13(Phospho); K19(TMT6plex)	2432.13	1.976	2.314	1	1.887	0	S(3): 0.0; S(7): 0.0; S(8): 0.0; S(9): 0.0; T(10): 0.0; S(12): 1.3; S(13): 98.7	GPSPEGSSSTESsPEHPPK	530407855;118572613	Yes||Yes
MCM2	4171	NP_004517.2	DNA replication licensing factor MCM2	GNDPLTSsPGR	S8;	S27	4	1	1	N-Term(TMT6plex); S8(Phospho)	1409.66	1.875	2.162	0.896	1.881	0	T(6): 0.0; S(7): 0.0; S(8): 100.0	GNDPLTSsPGR	33356547	Yes
SCAF1	58506	XP_005259179.1	splicing factor, arginine/serine-rich 19 isoform X1	GAEETSWsGEER	S8;	S965||S965	4	1	1	N-Term(TMT6plex); S8(Phospho)	1646.69	2.138	2.309	1.368	1.88	0	T(5): 0.0; S(6): 0.0; S(8): 100.0	GAEETSWsGEER	530416968;226509740	Yes||Yes
WNK1	65125	NP_055638.2	serine/threonine-protein kinase WNK1 isoform 2	DVDDGsGsPHSPHQLSSK	S6; S8;	S1779; S1781	1	20	1	N-Term(TMT6plex); S8(Phospho); S11(Phospho); K18(TMT6plex)	2468.09	1.751	1.978	1.212	1.869	0	S(6): 95.8; S(8): 95.8; S(11): 8.3; S(16): 0.0; S(17): 0.0	DVDDGsGsPHSPHQLSSK	296939604	No;No
XRN2	22803	NP_036387.2	5'-3' exoribonuclease 2	KAEDsDSEPEPEDNVR	S5;	S499	11	1	1	N-Term(TMT6plex); K1(TMT6plex); S5(Phospho)	2355.08	2.054	2.007	0.883	1.859	1	S(5): 100.0; S(7): 0.0	KAEDsDSEPEPEDNVR	18860916	Yes
PRPF40A	55660	NP_060362.3	pre-mRNA-processing factor 40 homolog A	SGsDsDDDDSHSK	S3; S5;	S805; S807	1	4	1	N-Term(TMT6plex); S3(Phospho); S5(Phospho); K13(TMT6plex)	1969.74	2.3	1.834	0.728	1.841	0	S(1): 1.7; S(3): 98.3; S(5): 100.0; S(10): 0.0; S(12): 0.0	SGsDsDDDDSHSK	151301228	No;No
TOP2A	7153	NP_001058.2	DNA topoisomerase 2-alpha	KPsTSDDSDSNFEK	S3;	S1469	1	2	1	N-Term(TMT6plex); K1(TMT6plex); S3(Phospho); S5(Phospho); K14(TMT6plex)	2404.09	1.979	2.187	1.066	1.838	0	S(3): 99.1; T(4): 50.5; S(5): 50.5; S(8): 0.0; S(10): 0.0	KPsTSDDSDSNFEK	19913406	Yes
MKI67	4288	NP_002408.3	antigen KI-67 isoform 1	IPCKSsPELEDTATSSK	S6;	S2828	2	3	1	N-Term(TMT6plex); C3(Carbamidomethyl); K4(TMT6plex); S6(Phospho); K17(TMT6plex)	2617.34	3.441	2.036	0.872	1.826	1	S(5): 1.5; S(6): 98.5; T(12): 0.0; T(14): 0.0; S(15): 0.0; S(16): 0.0	IPCKSsPELEDTATSSK	103472005	Yes
SUV39H2	79723	NP_001180356.1	histone-lysine N-methyltransferase SUV39H2 isoform 4	GSGDISSDSIDHsPAK	S13;	S148	1	4	1	N-Term(TMT6plex); S13(Phospho); K16(TMT6plex)	2111.01	1.551	1.807	0.954	1.816	0	S(2): 0.0; S(6): 0.0; S(7): 0.0; S(9): 0.0; S(13): 100.0	GSGDISSDSIDHsPAK	301171613	No
H2AFX	3014	NP_002096.1	histone H2AX	KAtQAsQEY	T3; S6;	T137; S140	7	1	1	K1(TMT6plex); N-Term(TMT6plex); T3(Phospho); S6(Phospho)	1643.75	3.626	1.681	0.772	1.792	1	T(3): 100.0; S(6): 100.0; Y(9): 0.0	KAtQAsQEY	4504253	Yes;Yes
CDK11B	984	NP_277024.2	cyclin-dependent kinase 11B isoform 5	DLLSDLQDIsDSER	S10;	S236	6	13	1	N-Term(TMT6plex); S10(Phospho)	1914.89	1.519	1.622	0.99	1.79	0	S(4): 0.0; S(10): 100.0; S(12): 0.0	DLLSDLQDIsDSER	606215169	No
AKAP13	11214	NP_001257475.1	A-kinase anchor protein 13 isoform 4	FLSHsTDSLNK	S5;	S550	2	23	1	N-Term(TMT6plex); S5(Phospho); K11(TMT6plex)	1786.91	2.088	2.263	1.176	1.786	0	S(3): 0.0; S(5): 100.0; T(6): 0.0; S(8): 0.0	FLSHsTDSLNK	395627649	No
NCAPG	64151	NP_071741.2	condensin complex subunit 3	TLHCEGTEINsDDEQESK	S11;	S674	11	2	1	N-Term(TMT6plex); C4(Carbamidomethyl); S11(Phospho); K18(TMT6plex)	2630.17	1.776	1.778	1.196	1.767	0	T(1): 0.0; T(7): 0.0; S(11): 100.0; S(17): 0.0	TLHCEGTEINsDDEQESK	21359945	Yes
TOP2B	7155	NP_001059.2	DNA topoisomerase 2-beta	sQDFGNLFSFPSYSQK	S1;	S1436	12	2	1	N-Term(TMT6plex); S1(Phospho); K16(TMT6plex)	2390.14	2.139	2.209	0.98	1.755	0	S(1): 100.0; S(9): 0.0; S(12): 0.0; Y(13): 0.0; S(14): 0.0	sQDFGNLFSFPSYSQK	19913408	No
SH3BP4	23677	NP_055336.1	SH3 domain-binding protein 4	SYsLSELSVLQAK	S3;	S246	2	1	1	N-Term(TMT6plex); S3(Phospho); K13(TMT6plex)	1963.05	2.332	2.586	1.408	1.75	0	S(1): 0.7; Y(2): 0.7; S(3): 98.7; S(5): 0.0; S(8): 0.0	SYsLSELSVLQAK	7657562	Yes
NOLC1	9221	NP_004732.2	nucleolar and coiled-body phosphoprotein 1 isoform 2	KADSSSSEEESSssEEEK	S13; S14;	S432; S433	3	4	1	N-Term(TMT6plex); K1(TMT6plex); S13(Phospho); S14(Phospho); K18(TMT6plex)	2779.2	2.675	1.927	1.12	1.747	1	S(4): 0.0; S(5): 0.0; S(6): 0.0; S(7): 0.0; S(11): 0.0; S(12): 3.7; S(13): 98.2; S(14): 98.2	KADSSSSEEESSssEEEK	148596949	No;No
MSH6	2956	NP_000170.1	DNA mismatch repair protein Msh6 isoform 1	VISDSESDIGGsDVEFKPDTK	S12;	S261	9	3	1	N-Term(TMT6plex); S12(Phospho); K17(TMT6plex); K21(TMT6plex)	2992.49	1.565	3.211	1.155	1.743	0	S(3): 0.0; S(5): 0.0; S(7): 0.0; S(12): 100.0; T(20): 0.0	VISDSESDIGGsDVEFKPDTK	4504191	Yes
LEO1	123169	NP_001273359.1	RNA polymerase-associated protein LEO1 isoform 2	NAIASDSEADsDTEVPK	S11;	S300	2	2	1	N-Term(TMT6plex); S11(Phospho); K17(TMT6plex)	2287.07	1.619	1.882	0.956	1.729	0	S(5): 0.0; S(7): 0.0; S(11): 100.0; T(13): 0.0	NAIASDSEADsDTEVPK	556695389	Yes
PDS5B	23047	NP_055847.1	sister chromatid cohesion protein PDS5 homolog B	TPsPSQPK	S3;	S1383	2	4	1	N-Term(TMT6plex); S3(Phospho); K8(TMT6plex)	1379.73	1.863	2.627	1.224	1.727	0	T(1): 0.0; S(3): 100.0; S(5): 0.0	TPsPSQPK	7657269	Yes
HDGFRP2	84717	NP_116020.1	hepatoma-derived growth factor-related protein 2 isoform 2	SASSSSSSSSssDSDVSVK	S11; S12;	S263; S264	2	2	1	N-Term(TMT6plex); S11(Phospho); S12(Phospho); K19(TMT6plex)	2396.01	1.986	2.472	1.1	1.708	0	S(1): 0.0; S(3): 0.0; S(4): 0.0; S(5): 0.0; S(6): 0.0; S(7): 0.0; S(8): 0.0; S(9): 0.0; S(10): 0.2; S(11): 97.2; S(12): 97.2; S(14): 5.3; S(17): 0.0	SASSSSSSSSssDSDVSVK	14249158	No;No
IVNS1ABP	10625	NP_006460.2	influenza virus NS1A-binding protein	NsPQsSPTSTPK	S2; S5;	S322; S325	8	2	1	N-Term(TMT6plex); S2(Phospho); S5(Phospho); K12(TMT6plex)	1848.85	2.76	1.77	1.265	1.68	0	S(2): 100.0; S(5): 98.7; S(6): 1.3; T(8): 0.0; S(9): 0.0; T(10): 0.0	NsPQsSPTSTPK	24475847	Yes;No
SMARCA4	6597	XP_005260092.1	transcription activator BRG1 isoform X11	AKPVVSDDDsEEEQEEDR	S10;	S1597||S1597	17	10	1	N-Term(TMT6plex); K2(TMT6plex); S10(Phospho)	2615.17	3.032	2.054	0.979	1.668	0	S(6): 0.0; S(10): 100.0	AKPVVSDDDsEEEQEEDR	530415114;192807320	No||No
LDB1	8861	NP_003884.1	LIM domain-binding protein 1 isoform 3	SENPTSQAsQ	S9;	S374	2	3	1	N-Term(TMT6plex); S9(Phospho)	1357.58	1.586	2.112	1.027	1.658	0	S(1): 0.0; T(5): 0.0; S(6): 0.0; S(9): 100.0	SENPTSQAsQ	4504969	No
SRRM2	23524	XP_005255282.1	serine/arginine repetitive matrix protein 2 isoform X1	GGSGYHsRsPAR	S7; S9;	S1822; S1824||S1822	1	4	1	N-Term(TMT6plex); S7(Phospho); S9(Phospho)	1620.69	1.644	1.524	1.284	1.653	1	S(3): 2.9; Y(5): 2.9; S(7): 94.1; S(9): 100.0	GGSGYHsRsPAR	530407855;118572613	Yes
FIP1L1	81608	NP_001128409.1	pre-mRNA 3'-end-processing factor FIP1 isoform 2	RHEsEEGDSHR	S4;	S548	15	16	1	N-Term(TMT6plex); S4(Phospho)	1647.71	2.151	2.349	1.489	1.635	1	S(4): 100.0; S(9): 0.0	RHEsEEGDSHR	201023339	No
SNIP1	79753	NP_078976.2	smad nuclear-interacting protein 1	KDDEDEEEEEEVSDs	S15;	S396	7	1	1	N-Term(TMT6plex); K1(TMT6plex); S15(Phospho)	2321.94	1.6	1.511	1.202	1.604	1	S(13): 0.0; S(15): 100.0	KDDEDEEEEEEVSDs	21314720	Yes
NUF2	83540	NP_113611.2	kinetochore protein Nuf2	IVDsPEK	S4;	S247	1	1	1	N-Term(TMT6plex); S4(Phospho); K7(TMT6plex)	1325.71	2.815	1.737	1.292	1.563	0	S(4): 100.0	IVDsPEK	117968353	Yes
SMARCA4	6597	XP_005260092.1	transcription activator BRG1 isoform X11	AKPVVsDDDsEEEQEEDR	S6; S10;	S1593; S1597||S1593	5	10	1	N-Term(TMT6plex); K2(TMT6plex); S6(Phospho); S10(Phospho)	2695.14	1.652	2.166	1.379	1.5	0	S(6): 100.0; S(10): 100.0	AKPVVsDDDsEEEQEEDR	530415114;192807320	No
ZNF251	90987	XP_005272409.1	zinc finger protein 251 isoform X1	HGPAFVHGSSLTADGQIPtGEK	T19;	T539	1	1	1	N-Term(TMT6plex); S10(Phospho); K22(TMT6plex)	2744.41	1.735	1.556	1.271	1.5	0	S(9): 4.3; S(10): 0.2; T(12): 0.0; T(19): 95.5	HGPAFVHGSSLTADGQIPtGEK	530389597	No
DDX21	9188	NP_001243839.1	nucleolar RNA helicase 2 isoform 2	KKEEPSQNDIsPK	S11;	S21	1	2	1	K1(TMT6plex); N-Term(TMT6plex); K2(TMT6plex); S11(Phospho); K13(TMT6plex)	2496.39	1.832	3.164	1.073	1.496	2	S(6): 0.0; S(11): 100.0	KKEEPSQNDIsPK	379317177	No
LEMD2	221496	NP_851853.1	LEM domain-containing protein 2 isoform 1	ASVRGssEEDEDAR	S6; S7;	S138; S139	1	1	1	N-Term(TMT6plex); S6(Phospho); S7(Phospho)	1896.75	1.614	1.446	2.046	2.21	1	S(2): 0.0; S(6): 100.0; S(7): 100.0	ASVRGssEEDEDAR	31044432	Yes;Yes
PML	5371	NP_150247.2	protein PML isoform 5	QPsPsPsPTER	S3; S5; S7;	S36; S38; S40	2	9	1	N-Term(TMT6plex); S3(Phospho); S5(Phospho); S7(Phospho)	1651.64	1.651	1.054	1.593	1.656	0	S(3): 100.0; S(5): 100.0; S(7): 98.2; T(9): 1.8	QPsPsPsPTER	109637788	Yes;Yes;Yes
KLHL29	114818	XP_006711992.1	kelch-like protein 29 isoform X1	AVHsAAAtVCGGK	S4; T8;	S722; T726	7	1	1	N-Term(TMT6plex); S4(Phospho); T8(Phospho); C10(Carbamidomethyl); K13(TMT6plex)	1846.87	1.334	18.457	5.54	32.35	0	S(4): 100.0; T(8): 100.0	AVHsAAAtVCGGK	578802683	No;No
RHPN2	85415	NP_149094.3	rhophilin-2	VVsLLDSTsSMHNKSATYSVGMQK	S3; S9;	S592; S598	1	1	1	N-Term(TMT6plex); S7(Phospho); S9(Phospho); K14(TMT6plex); M22(Oxidation); K24(TMT6plex)	3433.65	1.145	13.991	4.591	28.545	1	S(3): 99.8; S(7): 0.2; T(8): 0.2; S(9): 95.6; S(10): 4.1; S(15): 0.0; T(17): 0.0; Y(18): 0.0; S(19): 0.0	VVsLLDSTsSMHNKSATYSVGMQK	228008333	No;No
SMC3	9126	NP_005436.1	structural maintenance of chromosomes protein 3	KGDVEGSQsQDEGEGSGESER	S9;	S1067	2	1	1	N-Term(TMT6plex); K1(TMT6plex); S9(Phospho)	2705.19	1.205	11.87	2.321	14.075	1	S(7): 0.0; S(9): 100.0; S(16): 0.0; S(19): 0.0	KGDVEGSQsQDEGEGSGESER	4885399	Yes
AHSG	197	NP_001613.2	alpha-2-HS-glycoprotein preproprotein	CDSSPDsAEDVRK	S7;	S138	20	1	1	N-Term(TMT6plex); C1(Carbamidomethyl); S7(Phospho); K13(TMT6plex)	2003.91	1.309	4.999	4.952	9.277	1	S(3): 0.0; S(4): 0.0; S(7): 100.0	CDSSPDsAEDVRK	156523970	Yes
KNG1	3827	NP_001159923.1	kininogen-1 isoform 3 precursor	ETTCSKEsNEELTESCETKK	S8;	S296	4	3	1	N-Term(TMT6plex); C4(Carbamidomethyl); K6(TMT6plex); S8(Phospho); C16(Carbamidomethyl); K19(TMT6plex); K20(TMT6plex)	3386.65	1.492	3.406	2.483	7.049	2	T(2): 0.0; T(3): 0.0; S(5): 0.0; S(8): 100.0; T(13): 0.0; S(15): 0.0; T(18): 0.0	ETTCSKEsNEELTESCETKK	262050546	No
VAMP4	8674	NP_003753.2	vesicle-associated membrane protein 4 isoform 1	NLLEDDsDEEEDFFLR	S7;	S30	2	1	1	N-Term(TMT6plex); S7(Phospho)	2294.99	1.247	3.329	4.243	6.211	0	S(7): 100.0	NLLEDDsDEEEDFFLR	42544207	Yes
SPP1	6696	NP_001035147.1	osteopontin isoform OPN-a precursor	QADsGssEEKQLYNK	S4; S6; S7;	S24; S26; S27	2	2	1	N-Term(TMT6plex); S4(Phospho); S6(Phospho); S7(Phospho); K10(TMT6plex); K15(TMT6plex)	2611.17	0.981	1.91	1.936	6.184	1	S(4): 100.0; S(6): 100.0; S(7): 100.0; Y(13): 0.0	QADsGssEEKQLYNK	91206462	Yes;Yes;Yes
GJA1	2697	NP_000156.1	gap junction alpha-1 protein	SDPYHATSGALsPAKDCGSQK	S12;	S255	1	1	1	N-Term(TMT6plex); S12(Phospho); K15(TMT6plex); C17(Carbamidomethyl); K21(TMT6plex)	2944.45	1.092	3.591	6.532	5.846	1	S(1): 0.0; Y(4): 0.0; T(7): 0.0; S(8): 0.0; S(12): 100.0; S(19): 0.0	SDPYHATSGALsPAKDCGSQK	4504001	Yes
ANP32B	10541	NP_006392.1	acidic leucine-rich nuclear phosphoprotein 32 family member B	KREtDDEGEDD	T4;	T244	32	1	1	N-Term(TMT6plex); K1(TMT6plex); T4(Phospho)	1846.81	0.897	1.769	1.968	5.572	2	T(4): 100.0	KREtDDEGEDD	5454088	Yes
MAP1B	4131	NP_005900.2	microtubule-associated protein 1B	GAEsPFEEK	S4;	S1427	24	2	1	N-Term(TMT6plex); S4(Phospho); K9(TMT6plex)	1531.74	1.146	3.767	4.755	5.418	0	S(4): 100.0	GAEsPFEEK	153945728	Yes
EXOC1	55763	NP_060731.2	exocyst complex component 1 isoform 1	QETESLHGSsGK	S10;	S464	1	2	1	N-Term(TMT6plex); S10(Phospho); K12(TMT6plex)	1797.88	1.315	2.559	1.604	3.8	0	T(3): 0.0; S(5): 1.9; S(9): 1.9; S(10): 96.2	QETESLHGSsGK	30410720	No
AKAP5	9495	NP_004848.3	A-kinase anchor protein 5	SAEGsPGAER	S5;	S22	2	1	1	N-Term(TMT6plex); S5(Phospho)	1269.57	1.257	2.722	1.961	3.714	0	S(1): 0.0; S(5): 100.0	SAEGsPGAER	158187521	Yes
AHSG	197	NP_001613.2	alpha-2-HS-glycoprotein preproprotein	CDSSPDsAEDVR	S7;	S138	79	1	1	N-Term(TMT6plex); C1(Carbamidomethyl); S7(Phospho)	1646.66	1.285	2.183	3.155	3.516	0	S(3): 0.0; S(4): 0.0; S(7): 100.0	CDSSPDsAEDVR	156523970	Yes
UBAP2L	9898	NP_001274744.1	ubiquitin-associated protein 2-like isoform c	STSAPQMsPGSSDNQSSsPQPAQQK	S8; S18;	S460; S470	2	18	1	N-Term(TMT6plex); S12(Phospho); S16(Phospho); K25(TMT6plex)	3150.38	1.205	2.634	1.7	3.332	0	S(1): 0.0; T(2): 0.0; S(3): 0.0; S(8): 94.8; S(11): 2.6; S(12): 2.6; S(16): 2.6; S(17): 2.7; S(18): 94.8	STSAPQMsPGSSDNQSSsPQPAQQK	568214245	No;No
TNIK	23043	XP_006713618.1	TRAF2 and NCK-interacting protein kinase isoform X1	SEGsPVLPHEPAK	S4;	S769	5	9	1	N-Term(TMT6plex); S4(Phospho); K13(TMT6plex)	1885.99	1.287	2.326	1.546	3.23	0	S(1): 0.0; S(4): 100.0	SEGsPVLPHEPAK	578807196	Yes
AAK1	22848	NP_055726.3	AP2-associated protein kinase 1	LGGsAESLIPGFQSTQGDAFATTSFSAGTAEK	S4;	S731	2	1	1	N-Term(TMT6plex); S4(Phospho); K32(TMT6plex)	3671.79	0.611	2.268	2.58	3.033	0	S(4): 97.6; S(7): 2.4; S(14): 0.0; T(15): 0.0; T(22): 0.0; T(23): 0.0; S(24): 0.0; S(26): 0.0; T(29): 0.0	LGGsAESLIPGFQSTQGDAFATTSFSAGTAEK	148277037	Yes
DPYSL3	1809	NP_001184223.1	dihydropyrimidinase-related protein 3 isoform 1	GGtPAGSAR	T3;	T628	16	2	1	N-Term(TMT6plex); T3(Phospho)	1082.52	0.797	2.254	2.353	2.988	0	T(3): 100.0; S(7): 0.0	GGtPAGSAR	308818200	No
RTN1	6252	NP_066959.1	reticulon-1 isoform A	GSIsEDELITAIK	S4;	S352	28	1	1	N-Term(TMT6plex); S4(Phospho); K13(TMT6plex)	1914.02	1.106	2.436	2.929	2.987	0	S(2): 0.0; S(4): 100.0; T(10): 0.0	GSIsEDELITAIK	10863935	Yes
TCEAL2	140597	XP_006724684.1	transcription elongation factor A protein-like 2 isoform X1	AEGEGEPDSEREPEsEGEPESETR	S15;	S114||S114	6	1	1	N-Term(TMT6plex); S15(Phospho)	2941.21	0.946	1.997	1.5	2.921	1	S(9): 0.0; S(15): 100.0; S(21): 0.0; T(23): 0.0	AEGEGEPDSEREPEsEGEPESETR	578838297;17933774	No||No
AHNAK	79026	XP_005274297.1	neuroblast differentiation-associated protein AHNAK isoform X1	GHYEVTGsDDETGK	S8;	S5841||S5841	2	9	1	N-Term(TMT6plex); S8(Phospho); K14(TMT6plex)	2032.92	1.461	1.916	2.378	2.863	0	Y(3): 0.0; T(6): 0.0; S(8): 100.0; T(12): 0.0	GHYEVTGsDDETGK	530397279;61743954	Yes||Yes
ASPH	444	NP_004309.2	aspartyl/asparaginyl beta-hydroxylase isoform a	SSGNSSSSGSGSGSTSAGSSsPGAR	S21;	S29	9	14	1	N-Term(TMT6plex); S21(Phospho)	2412.01	1.346	3.058	1.586	2.776	0	S(1): 0.0; S(2): 0.0; S(5): 0.0; S(6): 0.0; S(7): 0.0; S(8): 0.0; S(10): 0.0; S(12): 0.0; S(14): 0.0; T(15): 0.0; S(16): 0.0; S(19): 0.0; S(20): 0.0; S(21): 100.0	SSGNSSSSGSGSGSTSAGSSsPGAR	14589866	Yes
SPARCL1	8404	NP_004675.3	SPARC-like protein 1 isoform 1 precursor	SKEEsHEQsAEQGK	S5; S9;	S80; S84	1	1	1	N-Term(TMT6plex); K2(TMT6plex); S5(Phospho); S9(Phospho); K14(TMT6plex)	2421.13	1.163	2.962	6.97	2.773	1	S(1): 0.0; S(5): 100.0; S(9): 100.0	SKEEsHEQsAEQGK	190341024	No;No
C1orf35	79169	NP_077295.1	multiple myeloma tumor-associated protein 2	RPAEATSSPTsPERPR	S11;	S220	6	1	1	N-Term(TMT6plex); S8(Phospho); S11(Phospho)	2127.98	1.277	2.004	1.497	2.707	0	T(6): 0.0; S(7): 50.0; S(8): 50.0; T(10): 1.9; S(11): 98.1	RPAEATSSPTsPERPR	13236559	No
DNAJC17	55192	NP_060633.1	dnaJ homolog subfamily C member 17	QAQAQEsEEEEESR	S7;	S112	2	2	1	N-Term(TMT6plex); S7(Phospho)	1958.82	0.845	1.737	2.412	2.7	0	S(7): 100.0; S(13): 0.0	QAQAQEsEEEEESR	8922563	Yes
MCM6	4175	NP_005906.2	DNA replication licensing factor MCM6	EIESEIDsEEELINK	S8;	S762	12	1	1	N-Term(TMT6plex); S8(Phospho); K15(TMT6plex)	2315.13	1.304	1.819	1.52	2.638	0	S(4): 0.0; S(8): 100.0	EIESEIDsEEELINK	7427519	Yes
ADNP	23394	NP_852107.1	activity-dependent neuroprotector homeobox protein	LMHNAsDsEVDQDDVVEWK	S6; S8;	S953; S955	4	2	1	N-Term(TMT6plex); M2(Oxidation); S6(Phospho); S8(Phospho); K19(TMT6plex)	2851.23	1.043	1.659	1.547	2.629	0	S(6): 100.0; S(8): 100.0	LMHNAsDsEVDQDDVVEWK	31563503	Yes;Yes
SEC62	7095	NP_003253.1	translocation protein SEC62	KEETPGtPK	T7;	T158	5	1	1	N-Term(TMT6plex); K1(TMT6plex); T7(Phospho); K9(TMT6plex)	1753.97	0.938	2.238	2.031	2.544	1	T(4): 0.0; T(7): 100.0	KEETPGtPK	4507525	Yes
MAP1B	4131	NP_005900.2	microtubule-associated protein 1B	EPASSIHDETLPGGSESEATAsDEENR	S22;	S1101	1	2	1	N-Term(TMT6plex); S17(Phospho); S22(Phospho)	3204.3	1.184	1.863	3.027	2.512	0	S(4): 0.0; S(5): 0.0; T(10): 0.0; S(15): 34.4; S(17): 34.4; T(20): 34.4; S(22): 96.9	EPASSIHDETLPGGSESEATAsDEENR	153945728	No
SPARCL1	8404	NP_004675.3	SPARC-like protein 1 isoform 1 precursor	SSsQELGLK	S3;	S92	6	1	1	N-Term(TMT6plex); S3(Phospho); K9(TMT6plex)	1486.79	0.796	1.705	4.057	2.503	0	S(1): 0.0; S(2): 0.0; S(3): 100.0	SSsQELGLK	190341024	Yes
SPARCL1	8404	NP_004675.3	SPARC-like protein 1 isoform 1 precursor	SKEESHEQsAEQGK	S9;	S84	12	1	1	N-Term(TMT6plex); K2(TMT6plex); S9(Phospho); K14(TMT6plex)	2341.16	1.041	2.944	4.988	2.447	1	S(1): 0.0; S(5): 0.0; S(9): 100.0	SKEESHEQsAEQGK	190341024	No
GAPVD1	26130	XP_005251961.1	GTPase-activating protein and VPS9 domain-containing protein 1 isoform X6	KDsDDEKSDR	S3;	S966	1	4	1	N-Term(TMT6plex); K1(TMT6plex); S3(Phospho); K7(TMT6plex)	1961.98	1.293	1.843	1.821	2.412	2	S(3): 100.0; S(8): 0.0	KDsDDEKSDR	530390941	Yes
JPH1	56704	XP_005251330.1	junctophilin-1 isoform X1	KGTTPPRsPEAsPK	S8; S12;	S465; S469	1	1	1	K1(TMT6plex); N-Term(TMT6plex); T3(Phospho); S8(Phospho); S12(Phospho); K14(TMT6plex)	2380.17	1.333	11.273	2.116	2.407	2	T(3): 50.1; T(4): 50.1; S(8): 99.9; S(12): 100.0	KGTTPPRsPEAsPK	530388504	Yes;Yes
CLN6	54982	NP_060352.1	ceroid-lipofuscinosis neuronal protein 6	HGsVSADEAAR	S3;	S31	15	1	1	N-Term(TMT6plex); S3(Phospho)	1408.64	1.384	2.059	1.733	2.403	0	S(3): 100.0; S(5): 0.0	HGsVSADEAAR	8923532	Yes
SRRM2	23524	XP_005255282.1	serine/arginine repetitive matrix protein 2 isoform X1	GEFSAsPMLK	S6;	S1124||S1124	4	4	1	N-Term(TMT6plex); S6(Phospho); K10(TMT6plex)	1604.81	1.19	3.766	2.23	2.398	0	S(4): 0.0; S(6): 100.0	GEFSAsPMLK	530407855;118572613	Yes||Yes
DDX54	79039	NP_076977.3	ATP-dependent RNA helicase DDX54 isoform 2	IDDRDsDEEGASDR	S6;	S782	2	2	1	N-Term(TMT6plex); S6(Phospho)	1888.77	1.411	3.19	2.296	2.332	1	S(6): 100.0; S(12): 0.0	IDDRDsDEEGASDR	51094101	Yes
KHDRBS1	10657	NP_001258807.1	KH domain-containing, RNA-binding, signal transduction-associated protein 1 isoform 2	AsPATQPPPLLPPSATGPDATVGGPAPTPLLPPSATASVK	S2;	S58	5	2	1	N-Term(TMT6plex); S2(Phospho); K40(TMT6plex)	4265.29	1.364	2.158	1.759	2.211	0	S(2): 100.0; T(5): 0.0; S(14): 0.0; T(16): 0.0; T(21): 0.0; T(28): 0.0; S(34): 0.0; T(36): 0.0; S(38): 0.0	AsPATQPPPLLPPSATGPDATVGGPAPTPLLPPSATASVK	428673536	Yes
CHD4	1108	NP_001264.2	chromodomain-helicase-DNA-binding protein 4	QEEsVDPDYWEK	S4;	S1308	2	7	1	N-Term(TMT6plex); S4(Phospho); K12(TMT6plex)	2062.94	1.368	1.981	1.517	2.204	0	S(4): 100.0; Y(9): 0.0	QEEsVDPDYWEK	51599156	Yes
ARRB1	408	NP_064647.1	beta-arrestin-1 isoform B	GMKDDKEEEEDGTGsPQLNNR	S15;	S404	3	4	1	N-Term(TMT6plex); K3(TMT6plex); K6(TMT6plex); S15(Phospho)	3116.48	1.451	2.224	3.436	2.172	2	T(13): 2.6; S(15): 97.4	GMKDDKEEEEDGTGsPQLNNR	10880134	No
CHAMP1	283489	XP_005266254.1	chromosome alignment-maintaining phosphoprotein 1 isoform X1	KPsPSESPEPWKPFPAVSPEPR	S3;	S282||S282	2	1	1	N-Term(TMT6plex); K1(TMT6plex); S3(Phospho); S5(Phospho); K12(TMT6plex)	3293.66	1.431	1.926	2.232	2.11	0	S(3): 100.0; S(5): 50.0; S(7): 50.0; S(18): 0.0	KPsPSESPEPWKPFPAVSPEPR	530426885;255918139	Yes||Yes
DLG3	1741	NP_001159750.1	disks large homolog 3 isoform c	SKENMAQESSIQEQGVTSNTsDSESSSK	S21;	S149	6	3	1	N-Term(TMT6plex); K2(TMT6plex); S21(Phospho); K28(TMT6plex)	3742.75	0.771	1.684	2.011	2.108	1	S(1): 0.0; S(9): 0.0; S(10): 0.0; T(17): 0.0; S(18): 0.0; T(20): 2.1; S(21): 97.8; S(23): 0.0; S(25): 0.0; S(26): 0.0; S(27): 0.0	SKENMAQESSIQEQGVTSNTsDSESSSK	261862237	No
EPB41	2035	NP_976218.1	protein 4.1 isoform 2	SLDGAAAVDSADRsPRPTSAPAITQGQVAEGGVLDASAK	S14;	S520	19	25	1	N-Term(TMT6plex); S14(Phospho); K39(TMT6plex)	4275.16	1.436	2.91	2.23	2.096	1	S(1): 0.0; S(10): 3.6; S(14): 89.2; T(18): 3.6; S(19): 3.6; T(24): 0.2; S(37): 0.0	SLDGAAAVDSADRsPRPTSAPAITQGQVAEGGVLDASAK	42716289	No
PPHLN1	51535	NP_958846.1	periphilin-1 isoform 5	TsRDTSPSSGSAVSSSK	S2;	S153	2	14	1	N-Term(TMT6plex); S2(Phospho); S6(Phospho); K17(TMT6plex)	2259.03	1.235	2.468	1.576	2.058	1	T(1): 1.6; S(2): 98.3; T(5): 50.0; S(6): 50.0; S(8): 0.0; S(9): 0.0; S(11): 0.0; S(14): 0.0; S(15): 0.0; S(16): 0.0	TsRDTSPSSGSAVSSSK	41872339	No
RBMXL1	494115	NP_062556.2	RNA binding motif protein, X-linked-like-1	DVYLsPR	S5;	S208	10	2	1	N-Term(TMT6plex); S5(Phospho)	1158.58	0.945	1.888	4.721	2.053	0	Y(3): 0.0; S(5): 100.0	DVYLsPR	21361809	Yes
PRRC2A	7916	XP_006715254.1	protein PRRC2A isoform X1	TASETRsEGSEYEEIPK	S7;	S1089	2	9	1	N-Term(TMT6plex); S7(Phospho); K17(TMT6plex)	2451.17	1.286	2.016	1.561	2.052	1	T(1): 0.0; S(3): 0.0; T(5): 1.2; S(7): 98.8; S(10): 0.0; Y(12): 0.0	TASETRsEGSEYEEIPK	578811929	Yes
SRRM2	23524	XP_005255282.1	serine/arginine repetitive matrix protein 2 isoform X1	SGAGssPETK	S5; S6;	S1218; S1219||S1218	2	4	1	N-Term(TMT6plex); S5(Phospho); S6(Phospho); K10(TMT6plex)	1538.69	0.954	3.042	1.497	2.048	0	S(1): 0.0; S(5): 100.0; S(6): 100.0; T(9): 0.0	SGAGssPETK	530407855;118572613	Yes
PPM1E	22843	XP_005257226.1	protein phosphatase 1E isoform X2	VDsFTDR	S3;	S311	1	2	1	N-Term(TMT6plex); S3(Phospho)	1148.52	0.817	1.547	1.661	2.045	0	S(3): 100.0; T(5): 0.0	VDsFTDR	530411812	No
SPIRE1	56907	NP_001122099.1	protein spire homolog 1 isoform c	LRPVsPEEIR	S5;	S267	2	6	1	N-Term(TMT6plex); S5(Phospho)	1504.81	1.244	1.548	1.54	2.036	0	S(5): 100.0	LRPVsPEEIR	191250775	No
PUM2	23369	NP_001269720.1	pumilio homolog 2 isoform 4	GKAsPFEEDQNR	S4;	S80	1	7	1	N-Term(TMT6plex); K2(TMT6plex); S4(Phospho)	1915.93	1.376	2.367	1.595	2.025	1	S(4): 100.0	GKAsPFEEDQNR	544583552	No
RFC1	5981	NP_002904.3	replication factor C subunit 1 isoform 1	KESVsPEDSEK	S5;	S368	2	2	1	N-Term(TMT6plex); K1(TMT6plex); S5(Phospho); K11(TMT6plex)	2002.03	1.297	3.182	1.684	1.992	1	S(3): 0.0; S(5): 100.0; S(9): 0.0	KESVsPEDSEK	32528306	Yes
EPB41	2035	NP_976218.1	protein 4.1 isoform 2	ASNGDtPTHEDLTK	T6;	T60	1	22	1	N-Term(TMT6plex); T6(Phospho); K14(TMT6plex)	2023.97	1.336	2.12	2.084	1.98	0	S(2): 0.0; T(6): 99.9; T(8): 0.0; T(13): 0.0	ASNGDtPTHEDLTK	42716289	Yes
HNRNPA3	220988	XP_005246437.1	heterogeneous nuclear ribonucleoprotein A3 isoform X1	SSGsPYGGGYGSGGGSGGYGSR	S4;	S358||S358	12	3	1	N-Term(TMT6plex); S4(Phospho)	2219.92	1.285	2.562	2.242	1.979	0	S(1): 0.0; S(2): 0.0; S(4): 100.0; Y(6): 0.0; Y(10): 0.0; S(12): 0.0; S(16): 0.0; Y(19): 0.0; S(21): 0.0	SSGsPYGGGYGSGGGSGGYGSR	530369990;34740329	Yes||Yes
SERBP1	26135	NP_001018079.1	plasminogen activator inhibitor 1 RNA-binding protein isoform 3	FDQLFDDEsDPFEVLK	S9;	S25	2	4	1	N-Term(TMT6plex); S9(Phospho); K16(TMT6plex)	2482.18	1.085	2.499	1.797	1.968	0	S(9): 100.0	FDQLFDDEsDPFEVLK	66346683	Yes
MYL9	10398	NP_852667.1	myosin regulatory light polypeptide 9 isoform b	ATsNVFAMFDQSQIQEFK	S3;	S20	6	5	1	N-Term(TMT6plex); S3(Phospho); K18(TMT6plex)	2629.27	1.15	3.656	2.028	1.948	0	T(2): 1.2; S(3): 98.8; S(12): 0.0	ATsNVFAMFDQSQIQEFK	31563524	Yes
LMOD1	25802	NP_036266.2	leiomodin-1	EMsMDESK	S3;	S85	8	1	1	N-Term(TMT6plex); S3(Phospho); K8(TMT6plex)	1494.66	0.919	1.694	3.797	1.946	0	S(3): 100.0; S(7): 0.0	EMsMDESK	112380630	No
MAP1B	4131	NP_005900.2	microtubule-associated protein 1B	EsSPLYSPTFSDSTSAVK	S2;	S1792	15	2	1	N-Term(TMT6plex); S2(Phospho); K18(TMT6plex)	2441.19	0.996	1.733	1.738	1.945	0	S(2): 99.0; S(3): 1.0; Y(6): 0.0; S(7): 0.0; T(9): 0.0; S(11): 0.0; S(13): 0.0; T(14): 0.0; S(15): 0.0	EsSPLYSPTFSDSTSAVK	153945728	Yes
LMOD1	25802	NP_036266.2	leiomodin-1	EMsMDESK	S3;	S85	2	1	1	N-Term(TMT6plex); M2(Oxidation); S3(Phospho); M4(Oxidation); K8(TMT6plex)	1526.65	1.002	1.849	2.967	1.931	0	S(3): 100.0; S(7): 0.0	EMsMDESK	112380630	No
RBM15	64783	NP_001188474.1	putative RNA-binding protein 15 isoform 2	GGsREYDTGGGSSSSR	S3;	S109	1	2	1	N-Term(TMT6plex); S3(Phospho)	1868.79	1.392	1.755	2.14	1.907	1	S(3): 100.0; Y(6): 0.0; T(8): 0.0; S(12): 0.0; S(13): 0.0; S(14): 0.0; S(15): 0.0	GGsREYDTGGGSSSSR	319996623	Yes
BRD8	10902	NP_001157798.1	bromodomain-containing protein 8 isoform 4	AtPPPsPLLSELLK	T2; S6;	T264; S268	5	10	1	N-Term(TMT6plex); T2(Phospho); S10(Phospho); K14(TMT6plex)	2081.11	1.071	1.703	1.559	1.899	0	T(2): 100.0; S(6): 100.0; S(10): 0.0	AtPPPsPLLSELLK	256223315	Yes;Yes
FN1	2335	NP_997639.1	fibronectin isoform 6 preproprotein	TNTNVNCPIECFMPLDVQADREDsRE	S24;	S2174	2	15	1	N-Term(TMT6plex); C7(Carbamidomethyl); C11(Carbamidomethyl); S24(Phospho)	3419.49	0.905	1.575	1.538	1.898	2	T(1): 0.0; T(3): 0.0; S(24): 100.0	TNTNVNCPIECFMPLDVQADREDsRE	47132549	No
NOP58	51602	NP_057018.1	nucleolar protein 58	HIKEEPLsEEEPCTSTAIAsPEK	S8; S20;	S502; S514	4	1	1	N-Term(TMT6plex); K3(TMT6plex); S8(Phospho); C13(Carbamidomethyl); S15(Phospho); K23(TMT6plex)	3429.65	1.103	1.849	2.159	1.897	1	S(8): 100.0; T(14): 0.0; S(15): 0.0; T(16): 0.0; S(20): 100.0	HIKEEPLsEEEPCTSTAIAsPEK	7706254	Yes;Yes
WRNIP1	56897	NP_569079.1	ATPase WRNIP1 isoform 2	QPATPTAAEssEGEGEEGDDGGETESR	S10; S11;	S91; S92	4	3	1	N-Term(TMT6plex); S10(Phospho); S11(Phospho)	3082.19	1.147	1.811	1.732	1.88	0	T(4): 0.0; T(6): 0.0; S(10): 100.0; S(11): 100.0; T(24): 0.0; S(26): 0.0	QPATPTAAEssEGEGEEGDDGGETESR	18426904	Yes;Yes
NOP56	10528	NP_006383.2	nucleolar protein 56	EELMSsDLEETAGSTSIPK	S6;	S520	24	1	1	N-Term(TMT6plex); S6(Phospho); K19(TMT6plex)	2562.23	1.052	2.086	1.763	1.867	0	S(5): 0.0; S(6): 100.0; T(11): 0.0; S(14): 0.0; T(15): 0.0; S(16): 0.0	EELMSsDLEETAGSTSIPK	32483374	Yes
CENPC	1060	NP_001803.2	centromere protein C	NDVDDEEVHGSsDDSK	S12;	S710	2	3	1	N-Term(TMT6plex); S11(Phospho); K16(TMT6plex)	2285.98	1.061	1.656	2.075	1.864	0	S(11): 1.3; S(12): 97.4; S(15): 1.3	NDVDDEEVHGSsDDSK	68508961	No
MARCKS	4082	NP_002347.5	myristoylated alanine-rich C-kinase substrate	AEDGATPSPSNEtPKK	T13;	T150	3	1	1	N-Term(TMT6plex); T13(Phospho); K15(TMT6plex); K16(TMT6plex)	2396.23	1.195	3.356	1.628	1.835	1	T(6): 0.0; S(8): 0.0; S(10): 0.0; T(13): 100.0	AEDGATPSPSNEtPKK	153070260	Yes
HMGA2	8091	NP_003474.1	high mobility group protein HMGI-C isoform a	KPAQEETEETsSQEsAEED	S11; S15;	S101; S105	13	1	1	K1(TMT6plex); N-Term(TMT6plex); S12(Phospho); S15(Phospho)	2742.13	1.056	3.351	1.895	1.826	0	T(7): 0.0; T(10): 2.5; S(11): 95.0; S(12): 5.0; S(15): 97.5	KPAQEETEETsSQEsAEED	4504431	Yes;Yes
SRRM2	23524	XP_005255282.1	serine/arginine repetitive matrix protein 2 isoform X1	VKsSTPPRQsPSR	S3; S10;	S901; S908||S901	5	4	1	N-Term(TMT6plex); K2(TMT6plex); S3(Phospho); S4(Phospho); S10(Phospho)	2125	1.256	2.123	1.555	1.824	2	S(3): 100.0; S(4): 50.0; T(5): 50.0; S(10): 98.3; S(12): 1.7	VKsSTPPRQsPSR	530407855;118572613	Yes
PDCD5	9141	NP_004699.1	programmed cell death protein 5	KVMDsDEDDDY	S5;	S119	11	1	1	N-Term(TMT6plex); K1(TMT6plex); S5(Phospho)	1869.79	0.913	1.63	1.831	1.794	1	S(5): 100.0; Y(11): 0.0	KVMDsDEDDDY	4759224	Yes
SLC4A4	8671	NP_003750.1	electrogenic sodium bicarbonate cotransporter 1 isoform 2	KGsLDSDNDDSDCPYSEK	S3;	S982	13	5	1	N-Term(TMT6plex); K1(TMT6plex); S3(Phospho); C13(Carbamidomethyl); K18(TMT6plex)	2799.26	0.926	1.747	3.65	1.748	1	S(3): 100.0; S(6): 0.0; S(11): 0.0; Y(15): 0.0; S(16): 0.0	KGsLDSDNDDSDCPYSEK	4507025	No
PPP1R9A	55607	NP_001159635.1	neurabin-1 isoform 5	TEAVsPTVSQLSAVFENTDSPSAIISEK	S5;	S199	8	8	1	N-Term(TMT6plex); S5(Phospho); K28(TMT6plex)	3445.74	1.115	1.81	1.659	1.711	0	T(1): 0.0; S(5): 100.0; T(7): 0.0; S(9): 0.0; S(12): 0.0; T(18): 0.0; S(20): 0.0; S(22): 0.0; S(26): 0.0	TEAVsPTVSQLSAVFENTDSPSAIISEK	261244906	No
LARP1	23367	NP_056130.2	la-related protein 1	ETEsAPGsPR	S4; S8;	S440; S444	2	5	1	N-Term(TMT6plex); S4(Phospho); S8(Phospho)	1419.57	1.47	1.942	1.558	1.709	0	T(2): 0.0; S(4): 100.0; S(8): 100.0	ETEsAPGsPR	39725634	No;No
HDGFRP2	84717	NP_116020.1	hepatoma-derived growth factor-related protein 2 isoform 2	GESAEDKEHEEGRDsEEGPR	S15;	S625	5	2	1	N-Term(TMT6plex); K7(TMT6plex); S15(Phospho)	2781.23	1.025	2.05	1.599	1.666	2	S(3): 0.0; S(15): 100.0	GESAEDKEHEEGRDsEEGPR	14249158	Yes
SNRNP70	6625	NP_003080.2	U1 small nuclear ribonucleoprotein 70 kDa	GGGGDMAEPsEAGDAPPDDGPPGELGPDGPDGPEEK	S10;	S320	2	2	1	N-Term(TMT6plex); M6(Oxidation); S10(Phospho); K36(TMT6plex)	3927.67	1.373	2.132	1.7	1.657	0	S(10): 100.0	GGGGDMAEPsEAGDAPPDDGPPGELGPDGPDGPEEK	29568103	Yes
ACIN1	22985	NP_001158286.1	apoptotic chromatin condensation inducer in the nucleus isoform 2	SSSISEEKGDsDDEKPR	S11;	S216	1	6	1	N-Term(TMT6plex); K8(TMT6plex); S11(Phospho); K15(TMT6plex)	2633.29	0.992	2.991	1.785	1.647	1	S(1): 0.0; S(2): 0.0; S(3): 0.0; S(5): 0.0; S(11): 99.9	SSSISEEKGDsDDEKPR	259906018	Yes
MAP1B	4131	NP_005900.2	microtubule-associated protein 1B	HMDPPPAPVQDRsPsPR	S13; S15;	S2209; S2211	16	2	1	N-Term(TMT6plex); S13(Phospho); S15(Phospho)	2273.01	1.226	1.87	1.557	1.621	1	S(13): 100.0; S(15): 100.0	HMDPPPAPVQDRsPsPR	153945728	Yes;Yes
LARP1	23367	NP_056130.2	la-related protein 1	TKsDEsGEEKNGDEDCQR	S3; S6;	S148; S151	1	5	1	N-Term(TMT6plex); K2(TMT6plex); S3(Phospho); S6(Phospho); K10(TMT6plex); C16(Carbamidomethyl)	2931.26	1.119	3.101	2.404	1.611	2	T(1): 0.1; S(3): 99.9; S(6): 100.0	TKsDEsGEEKNGDEDCQR	39725634	No;No
CADPS	8618	NP_899630.1	calcium-dependent secretion activator 1 isoform 3	AGGGRPSsPSPSVVSEK	S8;	S91	2	3	1	N-Term(TMT6plex); S8(Phospho); K17(TMT6plex)	2137.1	1.286	1.994	2.184	1.61	0	S(7): 1.5; S(8): 98.5; S(10): 0.0; S(12): 0.0; S(15): 0.0	AGGGRPSsPSPSVVSEK	34452711	No
AHCTF1	25909	NP_056261.4	protein ELYS	KCAVPVEtEWLK	T8;	T1276	2	3	1	N-Term(TMT6plex); K1(TMT6plex); C2(Carbamidomethyl); T8(Phospho); K12(TMT6plex)	2227.23	1.115	1.671	1.689	1.578	1	T(8): 100.0	KCAVPVEtEWLK	262359929	No
SCAF1	58506	XP_005259179.1	splicing factor, arginine/serine-rich 19 isoform X1	GPsPAPAsSPK	S3; S8;	S719; S724||S719	2	1	1	N-Term(TMT6plex); S3(Phospho); S8(Phospho); K11(TMT6plex)	1613.77	1.199	1.777	1.818	1.575	0	S(3): 100.0; S(8): 98.8; S(9): 1.2	GPsPAPAsSPK	530416968;226509740	Yes
NOP58	51602	NP_057018.1	nucleolar protein 58	EEPLsEEEPCTSTAIAsPEKK	S5; S17;	S502; S514	4	1	1	N-Term(TMT6plex); S5(Phospho); C10(Carbamidomethyl); S12(Phospho); K20(TMT6plex); K21(TMT6plex)	3179.5	1.249	2.102	1.547	1.559	1	S(5): 100.0; T(11): 0.0; S(12): 0.0; T(13): 0.0; S(17): 100.0	EEPLsEEEPCTSTAIAsPEKK	7706254	Yes;Yes
HMGA2	8091	NP_003474.1	high mobility group protein HMGI-C isoform a	KPAQEETEETsSQESAEED	S11;	S101	18	1	1	N-Term(TMT6plex); K1(TMT6plex); S15(Phospho)	2662.17	1.35	3.815	1.908	1.557	0	T(7): 0.0; T(10): 0.0; S(11): 97.1; S(12): 1.4; S(15): 1.4	KPAQEETEETsSQESAEED	4504431	Yes
GTF3C1	2975	NP_001273171.1	general transcription factor 3C polypeptide 1 isoform 2	RAsWAsENGETDAEGTQMTPAK	S3; S6;	S1865; S1868	1	3	1	N-Term(TMT6plex); S3(Phospho); S6(Phospho); M18(Oxidation); K22(TMT6plex)	2971.29	1.002	1.804	2.035	1.54	1	S(3): 99.9; S(6): 99.9; T(11): 0.2; T(16): 0.0; T(19): 0.0	RAsWAsENGETDAEGTQMTPAK	555943794	Yes;Yes
HNRNPC	3183	XP_006720188.1	heterogeneous nuclear ribonucleoproteins C1/C2 isoform X2	EAEEGEDDRDsANGEDDS	S11;	S286||S286	3	2	1	N-Term(TMT6plex); S11(Phospho)	2248.82	1.122	1.612	1.571	1.537	1	S(11): 100.0; S(18): 0.0	EAEEGEDDRDsANGEDDS	578825752;117190174	No||No
FNBP4	23360	NP_056123.2	formin-binding protein 4	IDENsDKEMEVEEsPEK	S5; S14;	S499; S508	1	4	1	N-Term(TMT6plex); S5(Phospho); K7(TMT6plex); S14(Phospho); K17(TMT6plex)	2855.29	1.045	2.016	1.589	1.532	1	S(5): 100.0; S(14): 100.0	IDENsDKEMEVEEsPEK	158534059	Yes;Yes
RERE	473	NP_001036147.1	arginine-glutamic acid dipeptide repeats protein isoform b	KQPAsPDGRTSPINEDIR	S5;	S40	1	5	1	K1(TMT6plex); N-Term(TMT6plex); S5(Phospho); S11(Phospho)	2599.27	0.987	1.54	1.532	1.521	2	S(5): 96.8; T(10): 51.6; S(11): 51.6	KQPAsPDGRTSPINEDIR	112382226	No
HNRNPK	3190	XP_005252018.1	heterogeneous nuclear ribonucleoprotein K isoform X2	IILDLISEsPIK	S9;	S216||S216	2	4	1	N-Term(TMT6plex); S9(Phospho); K12(TMT6plex)	1879.09	3.807	15.562	1.869	23.673	0	S(7): 0.0; S(9): 100.0	IILDLISEsPIK	530391061;14165435	Yes||Yes
ACACA	31	NP_942136.1	acetyl-CoA carboxylase 1 isoform 2	VQQAELHtGSLPRIQSTALR	T8;	T833	4	7	1	N-Term(TMT6plex); T8(Phospho); S16(Phospho)	2594.3	1.95	22.143	5.152	19.876	1	T(8): 99.8; S(10): 0.2; S(16): 50.0; T(17): 50.0	VQQAELHtGSLPRIQSTALR	38679977	No
JADE2	23338	XP_005272007.1	protein Jade-2 isoform X9	MVPtAAIAVGGyFLGGMEEKRR	T4; Y12;	T4; Y12	1	4	1	N-Term(TMT6plex); M1(Oxidation); T4(Phospho); Y12(Phospho); M17(Oxidation); K20(TMT6plex)	3003.44	1.982	15.492	3.425	15.823	2	T(4): 100.0; Y(12): 100.0	MVPtAAIAVGGyFLGGMEEKRR	530379823	No;No
MAML2	84441	NP_115803.1	mastermind-like protein 2	MGDTAPPQAPAGGLGGASGAGLLGGGSVtPR	T29;	T29	16	1	1	N-Term(TMT6plex); M1(Oxidation); T29(Phospho)	3002.45	2.027	13.561	3.626	14.353	0	T(4): 0.0; S(18): 0.0; S(27): 0.0; T(29): 100.0	MGDTAPPQAPAGGLGGASGAGLLGGGSVtPR	33286444	No
HMGA1	3159	XP_005249118.1	high mobility group protein HMG-I/HMG-Y isoform X3	SsQPLASK	S2;	S9||S9	42	2	1	N-Term(TMT6plex); S2(Phospho); K8(TMT6plex)	1355.73	1.671	4.246	1.866	13.964	0	S(1): 0.3; S(2): 99.7; S(7): 0.0	SsQPLASK	530381903;22208971	Yes||Yes
ZCCHC14	23174	NP_055959.1	zinc finger CCHC domain-containing protein 14	FLSTSSPPQQLQSPSPGNPSLsK	S22;	S219	4	2	1	N-Term(TMT6plex); T4(Phospho); S22(Phospho); K23(TMT6plex)	3002.45	1.966	9.853	2.892	10.122	0	S(3): 32.9; T(4): 32.9; S(5): 32.9; S(6): 1.4; S(13): 0.0; S(15): 3.9; S(20): 3.9; S(22): 92.2	FLSTSSPPQQLQSPSPGNPSLsK	21735419	No
VTN	7448	NP_000629.3	vitronectin precursor	GDVFTMPEDEYtVYDDGEEK	T12;	T76	46	1	1	N-Term(TMT6plex); Y11(Phospho); T12(Phospho); K20(TMT6plex)	2957.19	1.974	5.866	1.98	9.154	0	T(5): 0.0; Y(11): 50.5; T(12): 98.9; Y(14): 50.5	GDVFTMPEDEYtVYDDGEEK	88853069	Yes
KNG1	3827	NP_001159923.1	kininogen-1 isoform 3 precursor	ETTCSKEsNEELTESCETK	S8;	S296	70	3	1	N-Term(TMT6plex); C4(Carbamidomethyl); K6(TMT6plex); S8(Phospho); C16(Carbamidomethyl); K19(TMT6plex)	3029.39	1.726	4.64	2.176	8.062	1	T(2): 0.0; T(3): 0.0; S(5): 0.0; S(8): 100.0; T(13): 0.0; S(15): 0.0; T(18): 0.0	ETTCSKEsNEELTESCETK	262050546	No
ALB	213	NP_000468.1	serum albumin preproprotein	TCVADEsAENCDK	S7;	S82	34	1	1	N-Term(TMT6plex); C2(Carbamidomethyl); S7(Phospho); C11(Carbamidomethyl); K13(TMT6plex)	2036.87	1.527	4.763	2.26	7.654	0	T(1): 0.0; S(7): 100.0	TCVADEsAENCDK	4502027	Yes
SRSF12	135295	XP_006715411.1	serine/arginine-rich splicing factor 12 isoform X1	SQsSSPQK	S3;	S102	1	2	1	N-Term(TMT6plex); S3(Phospho); S4(Phospho); K8(TMT6plex)	1466.67	2.343	4.208	2.31	6.351	0	S(1): 0.0; S(3): 100.0; S(4): 50.0; S(5): 50.0	SQsSSPQK	578812424	No
OCM	654231	NP_001091091.1	oncomodulin-1	ELtESETKsLMAAADNDGDGK	T3; S9;	T79; S85	1	2	1	N-Term(TMT6plex); T3(Phospho); K8(TMT6plex); S9(Phospho); M11(Oxidation); K21(TMT6plex)	3045.39	1.681	2.654	2.605	5.225	1	T(3): 93.3; S(5): 3.3; T(7): 3.3; S(9): 100.0	ELtESETKsLMAAADNDGDGK	147906122	No;No
CRYBB3	1417	NP_004067.1	beta-crystallin B3	VGsIQVEsGPWLAFEsR	S3; S8; S16;	S58; S63; S71	5	1	1	N-Term(TMT6plex); S3(Phospho); S8(Phospho); S16(Phospho)	2331.01	1.498	3.418	1.942	5.17	0	S(3): 100.0; S(8): 100.0; S(16): 100.0	VGsIQVEsGPWLAFEsR	4758074	No;No;No
BRD4	23476	NP_055114.1	bromodomain-containing protein 4 isoform short	VVAPPSSSDSSSDSSSDSDSSTDDsEEER	S25;	S503	6	2	1	N-Term(TMT6plex); S25(Phospho)	3257.28	1.681	3.187	2.172	4.267	0	S(6): 0.0; S(7): 0.0; S(8): 0.0; S(10): 0.0; S(11): 0.0; S(12): 0.0; S(14): 0.0; S(15): 0.0; S(16): 0.0; S(18): 0.0; S(20): 0.0; S(21): 0.0; T(22): 0.0; S(25): 100.0	VVAPPSSSDSSSDSSSDSDSSTDDsEEER	7657218	Yes
GTF2B	2959	NP_001505.1	transcription initiation factor IIB	VGDsQNPLLSDGDLSTMIGK	S4;	S70	2	1	1	N-Term(TMT6plex); S4(Phospho); K20(TMT6plex)	2585.29	2.259	1.959	2.749	3.844	0	S(4): 100.0; S(10): 0.0; S(15): 0.0; T(16): 0.0	VGDsQNPLLSDGDLSTMIGK	4504193	Yes
BAZ1B	9031	NP_115784.1	tyrosine-protein kinase BAZ1B	NTGsPDR	S4;	S312	1	2	1	N-Term(TMT6plex); S4(Phospho)	1055.47	1.621	4.064	1.522	2.685	0	T(2): 0.8; S(4): 99.2	NTGsPDR	14670392	Yes
ZC2HC1A	51101	XP_006716517.1	zinc finger C2HC domain-containing protein 1A isoform X2	LQTLsPSHK	S5;	S223	1	3	1	N-Term(TMT6plex); S5(Phospho); K9(TMT6plex)	1548.85	2.405	2.144	2.938	2.555	0	T(3): 0.0; S(5): 100.0; S(7): 0.0	LQTLsPSHK	578815668	Yes
HMGA1	3159	XP_005249118.1	high mobility group protein HMG-I/HMG-Y isoform X3	EPSEVPtPK	T7;	T53||T53	10	2	1	N-Term(TMT6plex); T7(Phospho); K9(TMT6plex)	1521.8	1.839	2.633	1.529	2.42	0	S(3): 0.0; T(7): 100.0	EPSEVPtPK	530381903;22208971	Yes||Yes
MATR3	9782	NP_001181883.1	matrin-3 isoform a	SYsPDGK	S3;	S598	18	3	1	N-Term(TMT6plex); S3(Phospho); K7(TMT6plex)	1291.63	2.481	3.349	2.212	2.327	0	S(1): 0.0; Y(2): 0.0; S(3): 100.0	SYsPDGK	303227924	Yes
IGF2BP1	10642	NP_006537.3	insulin-like growth factor 2 mRNA-binding protein 1 isoform 1	QGsPVAAGAPAK	S3;	S181	5	2	1	N-Term(TMT6plex); S3(Phospho); K12(TMT6plex)	1591.86	1.754	8.166	1.932	2.218	0	S(3): 100.0	QGsPVAAGAPAK	56237027	Yes
SRRM2	23524	XP_005255282.1	serine/arginine repetitive matrix protein 2 isoform X1	SGsSPGLR	S3;	S1443||S1443	1	4	1	N-Term(TMT6plex); S4(Phospho)	1069.52	1.525	3.729	1.558	2.17	0	S(1): 0.0; S(3): 99.2; S(4): 0.8	SGsSPGLR	530407855;118572613	Yes||Yes
TOP2B	7155	NP_001059.2	DNA topoisomerase 2-beta	ASGsENEGDYNPGR	S4;	S1547	2	2	1	N-Term(TMT6plex); S4(Phospho)	1761.73	1.665	1.792	1.531	2.071	0	S(2): 0.0; S(4): 100.0; Y(10): 0.0	ASGsENEGDYNPGR	19913408	No
BUD13	84811	NP_116114.1	BUD13 homolog isoform 1	VHNNsPDTSR	S5;	S248	8	1	1	N-Term(TMT6plex); S5(Phospho)	1435.65	1.878	2.906	1.607	1.906	0	S(5): 100.0; T(8): 0.0; S(9): 0.0	VHNNsPDTSR	14249338	Yes
NCOA5	57727	NP_066018.1	nuclear receptor coactivator 5	DRsPIRGsPR	S3; S8;	S29; S34	4	2	1	N-Term(TMT6plex); S3(Phospho); S8(Phospho)	1529.72	1.749	2.242	2.195	1.862	2	S(3): 100.0; S(8): 100.0	DRsPIRGsPR	15147335	Yes;Yes
HNRNPK	3190	XP_005252018.1	heterogeneous nuclear ribonucleoprotein K isoform X2	RDYDDMsPR	S7;	S284||S284	4	4	1	N-Term(TMT6plex); S7(Phospho)	1463.62	1.582	1.593	1.574	1.837	1	Y(3): 0.0; S(7): 100.0	RDYDDMsPR	530391061;14165435	Yes||Yes
SRSF9	8683	NP_003760.1	serine/arginine-rich splicing factor 9	GsPHYFsPFRPY	S2; S7;	S211; S216	13	1	1	N-Term(TMT6plex); S2(Phospho); S7(Phospho)	1843.78	1.511	2.544	1.69	1.774	0	S(2): 100.0; Y(5): 1.1; S(7): 98.9; Y(12): 0.0	GsPHYFsPFRPY	4506903	Yes;Yes
MARCKS	4082	NP_002347.5	myristoylated alanine-rich C-kinase substrate	AEDGATPSPSNEtPK	T13;	T150	33	1	1	N-Term(TMT6plex); T13(Phospho); K15(TMT6plex)	2038.97	1.579	2.736	1.585	1.745	0	T(6): 0.0; S(8): 0.0; S(10): 0.0; T(13): 100.0	AEDGATPSPSNEtPK	153070260	Yes
FNBP1L	54874	NP_060207.2	formin-binding protein 1-like isoform 2	TIsDGTISASK	S3;	S295	4	4	1	N-Term(TMT6plex); S3(Phospho); K11(TMT6plex)	1617.85	2.023	2.455	1.689	1.682	0	T(1): 1.0; S(3): 99.0; T(6): 0.0; S(8): 0.0; S(10): 0.0	TIsDGTISASK	41581463	Yes
CLASP1	23332	NP_001135746.1	CLIP-associating protein 1 isoform 3	sRSDIDVNAAASAK	S1;	S598	4	17	1	N-Term(TMT6plex); S1(Phospho); K14(TMT6plex)	1943	1.558	1.998	2.292	1.602	1	S(1): 98.9; S(3): 1.1; S(12): 0.0	sRSDIDVNAAASAK	214010175	Yes

## Sheet: Suppl Table 3
Supplementary table 3: List of hypophosphorylated peptides identified in retinoblastoma
Gene Symbol	Gene Id	RefSeq Accession	Protein name	Sequence	PhosphoSite (Peptide)	PhosphoSite (Protein)	# PSMs	# Proteins	# Protein Groups	Modifications	MH+ [Da]	126/ Normal	127_C/ Normal	129_C/ Normal	130_C/ Normal	# Missed Cleavages	phosphoRS Site Probabilities	Peptide Sequence	Protein Group Accessions	PhosphositePlus Evidence
ADD1	118	NP_054909.2	alpha-adducin isoform c	EKsPPDQPAVPHPPPSTPIK	S3;	S600	2	8	1	N-Term(TMT6plex); K2(TMT6plex); S3(Phospho); K20(TMT6plex)	2886.57	0.606	0.546	0.514	0.635	1	S(3): 100.0; S(16): 0.0; T(17): 0.0	EKsPPDQPAVPHPPPSTPIK	29826323	Yes
ADD1	118	NP_054909.2	alpha-adducin isoform c	SPGsPVGEGTGSPPK	S4;	S358	29	8	1	N-Term(TMT6plex); S4(Phospho); K15(TMT6plex)	1891.96	0.622	0.387	0.659	0.62	0	S(1): 0.0; S(4): 100.0; T(10): 0.0; S(12): 0.0	SPGsPVGEGTGSPPK	29826323	Yes
MTMR3	8897	XP_005261866.1	myotubularin-related protein 3 isoform X7	sYDNLTTACDNTVPLASR	S1;	S475	1	9	1	N-Term(TMT6plex); S1(Phospho); C9(Carbamidomethyl)	2307.05	0.572	0.409	0.6	0.612	0	S(1): 99.9; Y(2): 0.1; T(6): 0.0; T(7): 0.0; T(12): 0.0; S(17): 0.0	sYDNLTTACDNTVPLASR	530420517	No
PRKCE	5581	XP_005264485.1	protein kinase C epsilon type isoform X1	EEPVLtLVDEAIVK	T6;	T710||T710	2	4	1	N-Term(TMT6plex); T6(Phospho); K14(TMT6plex)	2093.16	0.62	0.506	0.573	0.607	0	T(6): 100.0	EEPVLtLVDEAIVK	530367830;4885563	Yes||Yes
RTN4	57142	NP_065393.1	reticulon-4 isoform A	QPsWDPsPVSSTVPAPSPLSAAAVSPSK	S3; S7;	S107; S111	11	3	1	N-Term(TMT6plex); S3(Phospho); S7(Phospho); K28(TMT6plex)	3365.64	0.515	0.473	0.596	0.605	0	S(3): 100.0; S(7): 100.0; S(10): 0.0; S(11): 0.0; T(12): 0.0; S(17): 0.0; S(20): 0.0; S(25): 0.0; S(27): 0.0	QPsWDPsPVSSTVPAPSPLSAAAVSPSK	24431935	Yes;Yes
KCNB1	3745	NP_004966.1	potassium voltage-gated channel subfamily B member 1	TLsETSSSK	S3;	S496	1	1	1	N-Term(TMT6plex); S3(Phospho); K9(TMT6plex)	1477.75	0.542	0.374	0.519	0.595	0	T(1): 1.1; S(3): 98.9; T(5): 0.0; S(6): 0.0; S(7): 0.0; S(8): 0.0	TLsETSSSK	4826784	No
LYAR	55646	NP_001139197.1	cell growth-regulating nucleolar protein	KDsASEEEARVGAGK	S3;	S258	1	1	1	N-Term(TMT6plex); K1(TMT6plex); S3(Phospho); K15(TMT6plex)	2301.21	0.652	0.493	0.48	0.595	2	S(3): 100.0; S(5): 0.0	KDsASEEEARVGAGK	224591430	No
CROCC	9696	NP_055490.4	rootletin	SSAPFsPPSGPPEK	S6;	S2009	6	5	1	N-Term(TMT6plex); S6(Phospho); K14(TMT6plex)	1922.97	0.611	0.377	0.538	0.592	0	S(1): 0.0; S(2): 0.0; S(6): 100.0; S(9): 0.0	SSAPFsPPSGPPEK	612407805	Yes
THRAP3	9967	NP_005110.2	thyroid hormone receptor-associated protein 3	EKGsFsDTGLGDGK	S4; S6;	S377; S379	1	1	1	N-Term(TMT6plex); K2(TMT6plex); S4(Phospho); S6(Phospho); K14(TMT6plex)	2245.07	0.649	0.53	0.564	0.567	1	S(4): 100.0; S(6): 100.0; T(8): 0.0	EKGsFsDTGLGDGK	167234419	Yes;Yes
PPM1B	5495	NP_808907.1	protein phosphatase 1B isoform 2	LNPHREsDGGAGDLEDPW	S7;	S376	2	1	1	N-Term(TMT6plex); S7(Phospho)	2274	0.519	0.417	0.437	0.552	1	S(7): 100.0	LNPHREsDGGAGDLEDPW	29558022	Yes
ADD2	119	NP_001171983.1	beta-adducin isoform a	SAPAsPVQsPAKEAETKsPLVSPSK	S5; S9; S18;	S600; S604; S613	1	1	1	N-Term(TMT6plex); S5(Phospho); S9(Phospho); K12(TMT6plex); K17(TMT6plex); S18(Phospho); K25(TMT6plex)	3649.87	0.552	0.636	0.348	0.552	2	S(1): 0.4; S(5): 99.6; S(9): 100.0; T(16): 5.3; S(18): 94.7; S(22): 0.0; S(24): 0.0	SAPAsPVQsPAKEAETKsPLVSPSK	297307158	Yes;Yes;Yes
SPTBN1	6711	XP_005264575.1	spectrin beta chain, non-erythrocytic 1 isoform X2	tSSISGPLSPAYTGQVPYNYNQLEGR	T1;	T6	2	2	1	N-Term(TMT6plex); S3(Phospho)	3108.48	0.627	0.605	0.598	0.547	0	T(1): 96.0; S(2): 2.0; S(3): 2.0; S(5): 0.0; S(9): 0.0; Y(12): 0.0; T(13): 0.0; Y(18): 0.0; Y(20): 0.0	tSSISGPLSPAYTGQVPYNYNQLEGR	530368014	Yes
ADD2	119	NP_001171983.1	beta-adducin isoform a	TESVTSGPMSPEGSPSKsPSK	S18;	S701	10	1	1	N-Term(TMT6plex); K17(TMT6plex); S18(Phospho); K21(TMT6plex)	2844.43	0.607	0.664	0.532	0.546	1	T(1): 0.0; S(3): 0.0; T(5): 0.0; S(6): 0.0; S(10): 0.0; S(14): 0.0; S(16): 1.2; S(18): 98.8; S(20): 0.0	TESVTSGPMSPEGSPSKsPSK	297307158	Yes
GPI	2821	NP_001276719.1	glucose-6-phosphate isomerase isoform 4	SNtPILVDGK	T3;	T109	6	4	1	N-Term(TMT6plex); T3(Phospho); K10(TMT6plex)	1581.86	0.571	0.496	0.654	0.536	0	S(1): 0.0; T(3): 100.0	SNtPILVDGK	577019450	Yes
SAG	6295	XP_005246156.1	S-arrestin isoform X1	VQVYPPVGAAStPTK	T12;	T103||T103	11	1	1	N-Term(TMT6plex); T12(Phospho); K15(TMT6plex)	2053.11	0.533	0.388	0.49	0.536	0	Y(4): 0.0; S(11): 0.0; T(12): 100.0; T(14): 0.0	VQVYPPVGAAStPTK	530371435;116008178	No||No
SRRM1	10250	NP_005830.2	serine/arginine repetitive matrix protein 1	tKSRSPsPAPEK	T1; S7;	T205; S211	2	7	1	N-Term(TMT6plex); K2(TMT6plex); S3(Phospho); S5(Phospho); S7(Phospho); K12(TMT6plex)	2212.08	0.581	0.64	0.608	0.535	2	T(1): 98.6; S(3): 50.7; S(5): 50.7; S(7): 100.0	tKSRSPsPAPEK	42542379	No;Yes
RHO	6010	NP_000530.1	rhodopsin	NPLGDDEAsATVSKtETsQVAPA	S9; T15; S18;	S334; T340; S343	94	1	1	N-Term(TMT6plex); T11(Phospho); K14(TMT6plex); T15(Phospho); S18(Phospho)	2986.31	0.654	0.506	0.602	0.527	1	S(9): 97.5; T(11): 2.5; S(13): 0.1; T(15): 99.9; T(17): 2.5; S(18): 97.5	NPLGDDEAsATVSKtETsQVAPA	4506527	No;No;No
NEFM	4741	NP_001099011.1	neurofilament medium polypeptide isoform 2	sPVEEAK	S1;	S309	1	2	1	N-Term(TMT6plex); S1(Phospho); K7(TMT6plex)	1297.68	0.557	0.534	0.505	0.527	0	S(1): 100.0	sPVEEAK	157738641	No
ADD2	119	NP_001171983.1	beta-adducin isoform a	KLELDGEKETAPEEPGsPAK	S17;	S592	2	1	1	K1(TMT6plex); N-Term(TMT6plex); K8(TMT6plex); S17(Phospho); K20(TMT6plex)	3121.68	0.351	0.605	0.217	0.525	2	T(10): 0.0; S(17): 100.0	KLELDGEKETAPEEPGsPAK	297307158	Yes
ENO1	2023	NP_001419.1	alpha-enolase isoform 1	YDLDFKsPDDPSR	S7;	S263	1	3	1	N-Term(TMT6plex); K6(TMT6plex); S7(Phospho)	2093	0.578	0.559	0.617	0.514	1	Y(1): 0.0; S(7): 100.0; S(12): 0.0	YDLDFKsPDDPSR	4503571	Yes
HNRNPK	3190	XP_005252018.1	heterogeneous nuclear ribonucleoprotein K isoform X2	GsYGDLGGPIITTQVTIPK	S2;	S379||S379	86	4	1	N-Term(TMT6plex); S2(Phospho); K19(TMT6plex)	2455.32	0.434	0.479	0.511	0.504	0	S(2): 98.9; Y(3): 1.1; T(12): 0.0; T(13): 0.0; T(16): 0.0	GsYGDLGGPIITTQVTIPK	530391061;14165435	Yes||Yes
BCL2L13	23786	NP_001257662.1	bcl-2-like protein 13 isoform g	EESLVEELsPASEK	S9;	S146	93	6	1	N-Term(TMT6plex); S9(Phospho); K14(TMT6plex)	2085.04	0.554	0.446	0.498	0.501	0	S(3): 0.0; S(9): 100.0; S(12): 0.0	EESLVEELsPASEK	398774359	No
ATP1A1	476	NP_000692.2	sodium/potassium-transporting ATPase subunit alpha-1 isoform a	YEPAAVsEQGDKK	S7;	S16	2	2	1	N-Term(TMT6plex); S7(Phospho); K12(TMT6plex); K13(TMT6plex)	2189.14	0.471	0.418	0.309	0.5	1	Y(1): 0.0; S(7): 100.0	YEPAAVsEQGDKK	21361181	Yes
NCBP1	4686	NP_002477.1	nuclear cap-binding protein subunit 1	RRsDDDDR	S3;	S674	8	3	1	N-Term(TMT6plex); S3(Phospho)	1343.59	0.483	0.581	0.424	0.493	2	S(3): 100.0	RRsDDDDR	4505343	Yes
HSP90AA1	3320	NP_005339.3	heat shock protein HSP 90-alpha isoform 2	DKEVsDDEAEEK	S5;	S231	56	2	1	N-Term(TMT6plex); K2(TMT6plex); S5(Phospho); K12(TMT6plex)	2161.05	0.543	0.534	0.664	0.49	1	S(5): 100.0	DKEVsDDEAEEK	154146191	Yes
ARHGAP32	9743	NP_055530.2	rho GTPase-activating protein 32 isoform 2	SAKsEESLTSLHAVDGDSK	S4;	S357	4	4	1	N-Term(TMT6plex); K3(TMT6plex); S4(Phospho); K19(TMT6plex)	2728.4	0.503	0.657	0.558	0.488	1	S(1): 1.4; S(4): 97.2; S(7): 1.4; T(9): 0.0; S(10): 0.0; S(18): 0.0	SAKsEESLTSLHAVDGDSK	29469071	No
AKAP12	9590	XP_005267290.1	A-kinase anchor protein 12 isoform X1	RGsSSDEEGGPK	S3;	S696||S696	31	3	1	N-Term(TMT6plex); S3(Phospho); K12(TMT6plex)	1743.83	0.569	0.392	0.413	0.487	1	S(3): 99.5; S(4): 0.5; S(5): 0.0	RGsSSDEEGGPK	530384245;21493022	Yes||Yes
CTNND2	1501	NP_001275645.1	catenin delta-2 isoform 3	ALQsPEHHIDPIYEDR	S4;	S78	1	6	1	N-Term(TMT6plex); S4(Phospho)	2229.05	0.506	0.41	0.586	0.484	0	S(4): 100.0; Y(13): 0.0	ALQsPEHHIDPIYEDR	570359549	No
RBM8A	9939	NP_005096.1	RNA-binding protein 8A	GFGsEEGSR	S4;	S42	6	1	1	N-Term(TMT6plex); S4(Phospho)	1234.53	0.656	0.558	0.523	0.483	0	S(4): 100.0; S(8): 0.0	GFGsEEGSR	4826972	Yes
TCP1	6950	NP_001008897.1	T-complex protein 1 subunit alpha isoform b	DDKHGsYEDAVHSGALND	S6;	S389	1	2	1	N-Term(TMT6plex); K3(TMT6plex); S6(Phospho)	2468.11	0.576	0.488	0.519	0.48	1	S(6): 97.7; Y(7): 2.3; S(13): 0.0	DDKHGsYEDAVHSGALND	57863259	No
HPRT1	3251	NP_000185.1	hypoxanthine-guanine phosphoribosyltransferase	LKsYCNDQSTGDIK	S3;	S104	1	1	1	N-Term(TMT6plex); K2(TMT6plex); S3(Phospho); C5(Carbamidomethyl); K14(TMT6plex)	2396.21	0.528	0.406	0.551	0.475	1	S(3): 98.7; Y(4): 1.3; S(9): 0.0; T(10): 0.0	LKsYCNDQSTGDIK	4504483	No
SAMD11	148398	NP_689699.2	sterile alpha motif domain-containing protein 11	ELGTGEQPLsPTTATSPYGGGHALAGQTSPK	S10;	S640	2	1	1	N-Term(TMT6plex); S10(Phospho); K31(TMT6plex)	3548.76	0.625	0.494	0.529	0.473	0	T(4): 0.0; S(10): 100.0; T(12): 0.0; T(13): 0.0; T(15): 0.0; S(16): 0.0; Y(18): 0.0; T(28): 0.0; S(29): 0.0	ELGTGEQPLsPTTATSPYGGGHALAGQTSPK	76881819	Yes
MAP1A	4130	NP_002364.5	microtubule-associated protein 1A	SHWDDSTsDSELEK	S8;	S2106	24	2	1	N-Term(TMT6plex); T7(Phospho); K14(TMT6plex)	2173.97	0.589	0.58	0.527	0.469	0	S(1): 0.0; S(6): 0.0; T(7): 0.9; S(8): 99.1; S(10): 0.0	SHWDDSTsDSELEK	95147555	Yes
HDGF	3068	NP_001119523.1	hepatoma-derived growth factor isoform c	sCVEEPEPEPEAAEGDGDKK	S1;	S100	2	3	1	S1(Phospho); N-Term(TMT6plex); C2(Carbamidomethyl); K19(TMT6plex); K20(TMT6plex)	2940.37	0.512	0.467	0.407	0.46	1	S(1): 100.0	sCVEEPEPEPEAAEGDGDKK	186928821	No
RHO	6010	NP_000530.1	rhodopsin	NPLGDDEAsATVSKTETSQVAPA	S9;	S334	327	1	1	N-Term(TMT6plex); S13(Phospho); K14(TMT6plex)	2826.38	0.548	0.457	0.445	0.455	1	S(9): 100.0; T(11): 0.0; S(13): 0.0; T(15): 0.0; T(17): 0.0; S(18): 0.0	NPLGDDEAsATVSKTETSQVAPA	4506527	No
L1CAM	3897	NP_000416.1	neural cell adhesion molecule L1 isoform 1 precursor	SLEsDNEEK	S4;	S1181	10	1	1	N-Term(TMT6plex); S4(Phospho); K9(TMT6plex)	1588.75	0.499	0.492	0.433	0.453	0	S(1): 0.0; S(4): 100.0	SLEsDNEEK	4557707	Yes
YAP1	10413	NP_006097.2	yorkie homolog isoform 2	GDsETDLEALFNAVMNPK	S3;	S61	3	12	1	N-Term(TMT6plex); S3(Phospho); K18(TMT6plex)	2489.2	0.647	0.524	0.659	0.45	0	S(3): 100.0; T(5): 0.0	GDsETDLEALFNAVMNPK	303523511	Yes
CEP350	9857	NP_055625.4	centrosome-associated protein 350	LEVAPTStAVCDSVMDTKK	T8;	T55	1	5	1	N-Term(TMT6plex); T8(Phospho); C11(Carbamidomethyl); K18(TMT6plex); K19(TMT6plex)	2819.48	0.475	0.355	0.578	0.45	1	T(6): 2.2; S(7): 0.1; T(8): 97.8; S(13): 0.0; T(17): 0.0	LEVAPTStAVCDSVMDTKK	171184451	No
CAMK2D	817	XP_006714392.1	calcium/calmodulin-dependent protein kinase type II subunit delta isoform X12	EPQTTVIHNPDGNKESTESsNTTIEDEDVK	S20;	S348||S348	2	3	1	N-Term(TMT6plex); K14(TMT6plex); T17(Phospho); T22(Phospho); K30(TMT6plex)	4161.94	0.54	0.337	0.473	0.45	1	T(4): 0.0; T(5): 0.0; S(16): 33.3; T(17): 33.3; S(19): 33.3; S(20): 97.4; T(22): 2.5; T(23): 0.1	EPQTTVIHNPDGNKESTESsNTTIEDEDVK	578809428;212549753	No||No
MATR3	9782	NP_001181883.1	matrin-3 isoform a	RsYsPDGK	S2; S4;	S596; S598	1	3	1	N-Term(TMT6plex); S2(Phospho); S4(Phospho); K8(TMT6plex)	1527.7	0.489	0.38	0.326	0.449	1	S(2): 100.0; Y(3): 0.0; S(4): 100.0	RsYsPDGK	303227924	Yes;Yes
RHO	6010	NP_000530.1	rhodopsin	NPLGDDEAsATVsK	S9; S13;	S334; S338	49	1	1	N-Term(TMT6plex); S9(Phospho); S13(Phospho); K14(TMT6plex)	2021.92	0.584	0.529	0.37	0.442	0	S(9): 100.0; T(11): 0.0; S(13): 100.0	NPLGDDEAsATVsK	4506527	No;No
AKAP12	9590	XP_005267290.1	A-kinase anchor protein 12 isoform X1	LsAEYEK	S2;	S371||S371	2	3	1	N-Term(TMT6plex); S2(Phospho); K7(TMT6plex)	1377.71	0.434	0.635	0.336	0.442	0	S(2): 100.0; Y(5): 0.0	LsAEYEK	530384245;21493022	Yes||Yes
LOC101060233	101060233	XP_003960138.1	medium-wave-sensitive opsin 1-like	VDDGsELSSASK	S5;	S345||S345	6	2	1	N-Term(TMT6plex); S5(Phospho); K12(TMT6plex)	1732.84	0.65	0.538	0.499	0.438	0	S(5): 100.0; S(8): 0.0; S(9): 0.0; S(11): 0.0	VDDGsELSSASK	410171018;114687592	No||No
ESPN	83715	NP_113663.2	espin	VLsRDPsAELEAK	S3; S7;	S338; S342	2	2	1	N-Term(TMT6plex); S3(Phospho); S7(Phospho); K13(TMT6plex)	2033.01	0.64	0.413	0.511	0.437	1	S(3): 100.0; S(7): 100.0	VLsRDPsAELEAK	110431370	No;Yes
FAM169A	26049	XP_005248537.1	soluble lamin-associated protein of 75 kDa isoform X2	TSLITEEEDsTSEVLDEELK	S10;	S447||S447	119	2	1	N-Term(TMT6plex); S10(Phospho); K20(TMT6plex)	2805.36	0.472	0.401	0.632	0.435	0	T(1): 0.0; S(2): 0.0; T(5): 0.0; S(10): 99.1; T(11): 0.9; S(12): 0.0	TSLITEEEDsTSEVLDEELK	530379249;153792633	Yes||Yes
SAMD11	148398	NP_689699.2	sterile alpha motif domain-containing protein 11	LWAQDGSEDEPPKDsDGEDPETAAVGCR	S15;	S469	14	1	1	N-Term(TMT6plex); K13(TMT6plex); S15(Phospho); C27(Carbamidomethyl)	3569.57	0.43	0.342	0.608	0.435	1	S(7): 0.0; S(15): 100.0; T(22): 0.0	LWAQDGSEDEPPKDsDGEDPETAAVGCR	76881819	Yes
SBNO1	55206	XP_005253632.1	protein strawberry notch homolog 1 isoform X4	sIDPDSIQSALLASGLGSK	S1;	S793||S793	4	2	1	N-Term(TMT6plex); S1(Phospho); K19(TMT6plex)	2397.26	0.614	0.304	0.646	0.428	0	S(1): 100.0; S(6): 0.0; S(9): 0.0; S(14): 0.0; S(18): 0.0	sIDPDSIQSALLASGLGSK	530401673;269846807	No||No
MAP2	4133	NP_114033.2	microtubule-associated protein 2 isoform 2	DQTAALPLAAEETANLPPsPPPSPASEQTVTVEEAAGGESALAPSVFK	S19;	S136	78	3	1	N-Term(TMT6plex); S19(Phospho); K48(TMT6plex)	5281.63	0.356	0.426	0.365	0.425	0	T(3): 0.0; T(13): 0.0; S(19): 90.3; S(23): 2.4; S(26): 2.4; T(29): 2.4; T(31): 2.4; S(40): 0.0; S(45): 0.0	DQTAALPLAAEETANLPPsPPPSPASEQTVTVEEAAGGESALAPSVFK	87578392	No
PTPRA	5786	NP_543030.1	receptor-type tyrosine-protein phosphatase alpha isoform 2 precursor	MIWEQNtATIVMVtNLK	T7; T14;	T324; T331	1	2	1	N-Term(TMT6plex); T9(Phospho); T14(Phospho); K17(TMT6plex)	2610.31	0.463	0.387	0.554	0.422	0	T(7): 97.5; T(9): 2.5; T(14): 100.0	MIWEQNtATIVMVtNLK	18450369	No;No
LYAR	55646	NP_001139197.1	cell growth-regulating nucleolar protein	KDsAsEEEAR	S3; S5;	S258; S260	4	1	1	K1(TMT6plex); N-Term(TMT6plex); S3(Phospho); S5(Phospho)	1739.76	0.628	0.359	0.474	0.42	1	S(3): 100.0; S(5): 100.0	KDsAsEEEAR	224591430	No;No
RCVRN	5957	NP_002894.1	recoverin	sFDSNLDGTLDFK	S1;	S72	6	1	1	N-Term(TMT6plex); S1(Phospho); K13(TMT6plex)	1996.97	0.447	0.265	0.454	0.412	0	S(1): 100.0; S(4): 0.0; T(9): 0.0	sFDSNLDGTLDFK	4506459	No
DNAJB2	3300	NP_006727.2	dnaJ homolog subfamily B member 2 isoform b	SPsPEEK	S3;	S313	1	1	1	N-Term(TMT6plex); S3(Phospho); K7(TMT6plex)	1311.66	0.626	0.416	0.656	0.4	0	S(1): 0.0; S(3): 100.0	SPsPEEK	27151736	Yes
TP53RK	112858	NP_291028.3	TP53-regulating kinase	ATtPADGEEPAPEAEALAAAR	T3;	T8	2	1	1	N-Term(TMT6plex); T3(Phospho)	2347.1	0.447	0.364	0.448	0.4	0	T(2): 1.4; T(3): 98.6	ATtPADGEEPAPEAEALAAAR	41327715	Yes
FAM169A	26049	XP_005248537.1	soluble lamin-associated protein of 75 kDa isoform X2	GIEFEDEssDRDARPALETQPQQEK	S8; S9;	S398; S399||S398	1	2	1	N-Term(TMT6plex); S8(Phospho); S9(Phospho); K25(TMT6plex)	3493.58	0.394	0.368	0.593	0.397	1	S(8): 99.8; S(9): 95.9; T(19): 4.3	GIEFEDEssDRDARPALETQPQQEK	530379249;153792633	No
BCL2L13	23786	NP_001257662.1	bcl-2-like protein 13 isoform g	EESLVEELsPAsEKKPVPPSEGK	S9; S12;	S146; S149	1	6	1	N-Term(TMT6plex); S9(Phospho); S12(Phospho); K14(TMT6plex); K15(TMT6plex); K23(TMT6plex)	3542.84	0.539	0.429	0.474	0.386	1	S(3): 0.3; S(9): 99.7; S(12): 100.0; S(20): 0.0	EESLVEELsPAsEKKPVPPSEGK	398774359	No;No
PRKCE	5581	XP_005264485.1	protein kinase C epsilon type isoform X1	GFsYFGEDLMP	S3;	S729||S729	4	4	1	N-Term(TMT6plex); S3(Phospho)	1571.67	0.446	0.506	0.59	0.385	0	S(3): 100.0; Y(4): 0.0	GFsYFGEDLMP	530367830;4885563	Yes||Yes
ANO2	57101	XP_006719053.1	anoctamin-2 isoform X3	LKDETEAGETDsAHSK	S12;	S264	2	5	1	N-Term(TMT6plex); K2(TMT6plex); S12(Phospho); K16(TMT6plex)	2485.24	0.379	0.366	0.619	0.382	1	T(5): 0.0; T(10): 0.0; S(12): 100.0; S(15): 0.0	LKDETEAGETDsAHSK	578822632	No
SRRM2	23524	XP_005255282.1	serine/arginine repetitive matrix protein 2 isoform X1	sLtRsPPAIR	S1; T3; S5;	S2067; T2069; S2071||S2067	1	4	1	N-Term(TMT6plex); S1(Phospho); T3(Phospho); S5(Phospho)	1566.71	0.462	0.323	0.287	0.382	1	S(1): 100.0; T(3): 100.0; S(5): 100.0	sLtRsPPAIR	530407855;118572613	Yes
LOC101060233	101060233	XP_003960138.1	medium-wave-sensitive opsin 1-like	KVDDGsELsSASK	S6; S9;	S345; S348||S345	14	2	1	N-Term(TMT6plex); K1(TMT6plex); S6(Phospho); S9(Phospho); K13(TMT6plex)	2170.06	0.532	0.507	0.502	0.379	1	S(6): 100.0; S(9): 99.1; S(10): 0.9; S(12): 0.0	KVDDGsELsSASK	410171018;114687592	No
HSP90B1	7184	NP_003290.1	endoplasmin precursor	DIStNYYASQK	T4;	T675	6	1	1	N-Term(TMT6plex); T4(Phospho); K11(TMT6plex)	1827.89	0.643	0.299	0.429	0.379	0	S(3): 0.6; T(4): 99.4; Y(6): 0.0; Y(7): 0.0; S(9): 0.0	DIStNYYASQK	4507677	No
BASP1	10409	NP_006308.3	brain acid soluble protein 1	AEGAATEEEGtPKESEPQAAAEPAEAK	T11;	T36	9	1	1	N-Term(TMT6plex); T11(Phospho); K13(TMT6plex); K27(TMT6plex)	3465.69	0.411	0.382	0.307	0.379	1	T(6): 0.0; T(11): 100.0; S(15): 0.0	AEGAATEEEGtPKESEPQAAAEPAEAK	30795231	Yes
HMGN1	3150	NP_004956.5	non-histone chromosomal protein HMG-14	TEEsPAsDEAGEKEAK	S4; S7;	S86; S89	6	1	1	N-Term(TMT6plex); S4(Phospho); S7(Phospho); K13(TMT6plex); K16(TMT6plex)	2525.16	0.526	0.359	0.622	0.375	1	T(1): 0.0; S(4): 100.0; S(7): 100.0	TEEsPAsDEAGEKEAK	48255933	Yes;Yes
AHNAK2	113146	NP_612429.2	protein AHNAK2	ESFsPEEKEEGELIGPVGTGLDSR	S4;	S5741	1	2	1	N-Term(TMT6plex); S4(Phospho); K8(TMT6plex)	3100.5	0.419	0.297	0.362	0.373	1	S(2): 0.1; S(4): 99.9; T(19): 0.0; S(23): 0.0	ESFsPEEKEEGELIGPVGTGLDSR	156766050	Yes
TPI1	7167	NP_000356.1	triosephosphate isomerase isoform 1	KQsLGELIGTLNAAK	S3;	S21	36	2	1	N-Term(TMT6plex); K1(TMT6plex); S3(Phospho); K15(TMT6plex)	2310.34	0.354	0.345	0.625	0.372	1	S(3): 100.0; T(10): 0.0	KQsLGELIGTLNAAK	4507645	No
CROCC	9696	NP_055490.4	rootletin	APsPAPRPVPGsPAR	S3; S12;	S1451; S1460	2	6	1	N-Term(TMT6plex); S3(Phospho); S12(Phospho)	1845.9	0.557	0.585	0.528	0.372	0	S(3): 100.0; S(12): 100.0	APsPAPRPVPGsPAR	612407805	Yes;Yes
TUBB2B	347733	NP_821080.1	tubulin beta-2B chain	ALtVPELTQQMFDSK	T3;	T285	4	2	1	N-Term(TMT6plex); T3(Phospho); K15(TMT6plex)	2246.15	0.563	0.476	0.319	0.37	0	T(3): 100.0; T(8): 0.0; S(14): 0.0	ALtVPELTQQMFDSK	29788768	No
EMC4	51234	NP_001273349.1	ER membrane protein complex subunit 4 isoform b	SDRGsGQGDSLYPVGYLDK	S5;	S36	6	2	1	N-Term(TMT6plex); S5(Phospho); K19(TMT6plex)	2552.24	0.406	0.353	0.549	0.369	1	S(1): 0.0; S(5): 100.0; S(10): 0.0; Y(12): 0.0; Y(16): 0.0	SDRGsGQGDSLYPVGYLDK	556695460	Yes
SGIP1	84251	NP_115667.2	SH3-containing GRB2-like protein 3-interacting protein 1	NVLsPLNLEEVQK	S4;	S372	2	12	1	N-Term(TMT6plex); S4(Phospho); K13(TMT6plex)	2021.1	0.179	0.149	0.656	0.366	0	S(4): 100.0	NVLsPLNLEEVQK	116235472	No
SRRM2	23524	XP_005255282.1	serine/arginine repetitive matrix protein 2 isoform X1	SATRPsPsPER	S6; S8;	S351; S353||S351	4	4	1	N-Term(TMT6plex); S6(Phospho); S8(Phospho)	1573.7	0.442	0.5	0.433	0.365	0	S(1): 0.0; T(3): 0.0; S(6): 100.0; S(8): 100.0	SATRPsPsPER	530407855;118572613	Yes
BSG	682	NP_940992.1	basigin isoform 3	RKPEDVLDDDDAGsAPLK	S14;	S153	10	4	1	N-Term(TMT6plex); K2(TMT6plex); S14(Phospho); K18(TMT6plex)	2708.41	0.52	0.361	0.625	0.356	1	S(14): 100.0	RKPEDVLDDDDAGsAPLK	38372921	No
TCEAL6	158931	NP_001006939.2	transcription elongation factor A protein-like 6	NEGNLENEGKPEDEVEPDDEGKsDEEEKPDAEGK	S23;	S30	1	1	1	N-Term(TMT6plex); K10(TMT6plex); K22(TMT6plex); S23(Phospho); K28(TMT6plex); K34(TMT6plex)	4983.37	0.12	0.623	0.337	0.349	1	S(23): 100.0	NEGNLENEGKPEDEVEPDDEGKsDEEEKPDAEGK	118600971	No
PGRMC2	10424	NP_006311.2	membrane-associated progesterone receptor component 2	LLKPGEEPSEYtDEEDTKDHNKQD	T12;	T235	3	1	1	N-Term(TMT6plex); K3(TMT6plex); T12(Phospho); K18(TMT6plex); K22(TMT6plex)	3813.89	0.615	0.452	0.638	0.346	2	S(9): 0.0; Y(11): 2.5; T(12): 97.4; T(17): 0.1	LLKPGEEPSEYtDEEDTKDHNKQD	291621647	No
ATP6V1G1	9550	NP_004879.1	V-type proton ATPase subunit G 1	GsCSTEVEK	S2;	S68	3	1	1	N-Term(TMT6plex); S2(Phospho); C3(Carbamidomethyl); K9(TMT6plex)	1534.72	0.338	0.266	0.4	0.345	0	S(2): 100.0; S(4): 0.0; T(5): 0.0	GsCSTEVEK	4757818	No
APBA1	320	XP_006717156.1	amyloid beta A4 precursor protein-binding family A member 1 isoform X3	AAEDMPEAEQDLERPPTPAGGRPDsPGLQAPAGQQR	S25;	S313||S313	1	2	1	N-Term(TMT6plex); S25(Phospho)	4048.89	0.459	0.368	0.391	0.333	0	T(17): 4.0; S(25): 96.0	AAEDMPEAEQDLERPPTPAGGRPDsPGLQAPAGQQR	578817425;22035548	Yes||Yes
HMGN1	3150	NP_004956.5	non-histone chromosomal protein HMG-14	TEEsPAsDEAGEKEAKsD	S4; S7; S17;	S86; S89; S99	2	1	1	N-Term(TMT6plex); S4(Phospho); S7(Phospho); K13(TMT6plex); K16(TMT6plex); S17(Phospho)	2807.19	0.461	0.429	0.566	0.331	2	T(1): 0.0; S(4): 100.0; S(7): 100.0; S(17): 100.0	TEEsPAsDEAGEKEAKsD	48255933	Yes;Yes;Yes
TALDO1	6888	NP_006746.1	transaldolase	TIVMGAsFR	S7;	S237	12	1	1	N-Term(TMT6plex); S7(Phospho)	1290.65	0.445	0.325	0.598	0.329	0	T(1): 0.0; S(7): 100.0	TIVMGAsFR	5803187	Yes
NCAM1	4684	NP_000606.3	neural cell adhesion molecule 1 isoform 1 precursor	DEsKEPIVEVR	S3;	S774	1	3	1	N-Term(TMT6plex); S3(Phospho); K4(TMT6plex)	1838.96	0.334	0.363	0.341	0.328	1	S(3): 100.0	DEsKEPIVEVR	94420689	No
BASP1	10409	NP_006308.3	brain acid soluble protein 1	KAEGAATEEEGtPKESEPQAAAEPAEAK	T12;	T36	15	1	1	K1(TMT6plex); N-Term(TMT6plex); T12(Phospho); K14(TMT6plex); K28(TMT6plex)	3822.95	0.608	0.65	0.649	0.325	2	T(7): 0.0; T(12): 100.0; S(16): 0.0	KAEGAATEEEGtPKESEPQAAAEPAEAK	30795231	Yes
BIN1	274	NP_647601.1	myc box-dependent-interacting protein 1 isoform 10	GNKsPsPPDGSPAATPEIR	S4; S6;	S265; S267	2	28	1	N-Term(TMT6plex); K3(TMT6plex); S4(Phospho); S6(Phospho)	2496.19	0.489	0.246	0.592	0.316	1	S(4): 100.0; S(6): 100.0; S(11): 0.0; T(15): 0.0	GNKsPsPPDGSPAATPEIR	21536417	No;No
NOP56	10528	NP_006383.2	nucleolar protein 56	KFsKEEPVSSGPEEAVGK	S3;	S563	5	1	1	K1(TMT6plex); N-Term(TMT6plex); S3(Phospho); K4(TMT6plex); K18(TMT6plex)	2901.57	0.411	0.321	0.49	0.313	2	S(3): 100.0; S(9): 0.0; S(10): 0.0	KFsKEEPVSSGPEEAVGK	32483374	Yes
BCL2L13	23786	NP_001257662.1	bcl-2-like protein 13 isoform g	SRLsPAGEMKPMPLSEGK	S4;	S164	3	6	1	N-Term(TMT6plex); S4(Phospho); K10(TMT6plex); K18(TMT6plex)	2682.43	0.472	0.255	0.366	0.313	1	S(1): 0.0; S(4): 100.0; S(15): 0.0	SRLsPAGEMKPMPLSEGK	398774359	No
BAD	572	NP_116784.1	bcl2 antagonist of cell death	RMsDEFVDSFK	S3;	S118	2	1	1	N-Term(TMT6plex); M2(Oxidation); S3(Phospho); K11(TMT6plex)	1914.91	0.335	0.478	0.586	0.31	1	S(3): 100.0; S(9): 0.0	RMsDEFVDSFK	14670388	Yes
SLC29A4	222962	XP_006715731.1	equilibrative nucleoside transporter 4 isoform X4	YtQGVMTGESTAGVMISLSR	T2;	T7	1	3	1	N-Term(TMT6plex); T2(Phospho); S19(Phospho)	2477.12	0.401	0.281	0.326	0.308	0	Y(1): 6.1; T(2): 93.8; T(7): 0.3; S(10): 3.2; T(11): 0.2; S(17): 48.2; S(19): 48.2	YtQGVMTGESTAGVMISLSR	578813358	No
PKP4	8502	NP_001005476.1	plakophilin-4 isoform b	VGsPLTLTDAQTR	S3;	S314	1	2	1	N-Term(TMT6plex); S3(Phospho)	1667.86	0.416	0.247	0.627	0.305	0	S(3): 100.0; T(6): 0.0; T(8): 0.0; T(12): 0.0	VGsPLTLTDAQTR	53829376	Yes
NEFM	4741	NP_001099011.1	neurofilament medium polypeptide isoform 2	KAEsPVKEEAVAEVVTITK	S4;	S360	31	2	1	K1(TMT6plex); N-Term(TMT6plex); S4(Phospho); K7(TMT6plex); K19(TMT6plex)	3024.74	0.209	0.334	0.32	0.305	2	S(4): 100.0; T(16): 0.0; T(18): 0.0	KAEsPVKEEAVAEVVTITK	157738641	No
VIM	7431	XP_006717563.1	vimentin isoform X1	SsVPGVR	S2;	S73||S73	13	1	1	N-Term(TMT6plex); S2(Phospho)	1010.52	0.515	0.384	0.658	0.304	0	S(1): 0.0; S(2): 100.0	SsVPGVR	578818565;62414289	Yes||Yes
SLC24A1	9187	NP_001241669.1	sodium/potassium/calcium exchanger 1 isoform 2	GNEGETESQELsAENHGEAK	S12;	S161	4	8	1	N-Term(TMT6plex); S8(Phospho); S12(Phospho); K20(TMT6plex)	2734.17	0.316	0.304	0.358	0.304	0	T(6): 50.0; S(8): 50.0; S(12): 100.0	GNEGETESQELsAENHGEAK	362999411	No
DNAJC9	23234	NP_056005.1	dnaJ homolog subfamily C member 9	KIsLEDIQAFEK	S3;	S109	8	2	1	N-Term(TMT6plex); K1(TMT6plex); S3(Phospho); K12(TMT6plex)	2188.22	0.261	0.223	0.252	0.301	1	S(3): 100.0	KIsLEDIQAFEK	27597059	Yes
TRRAP	8295	NP_003487.1	transformation/transcription domain-associated protein isoform 2	SQsLPGADSLLAKPIDK	S3;	S2059	1	2	1	N-Term(TMT6plex); S3(Phospho); K13(TMT6plex); K17(TMT6plex)	2507.41	0.477	0.38	0.619	0.296	0	S(1): 1.1; S(3): 98.9; S(9): 0.0	SQsLPGADSLLAKPIDK	4507691	No
MAP1A	4130	NP_002364.5	microtubule-associated protein 1A	ELSSPIsPK	S7;	S2022	12	2	1	N-Term(TMT6plex); S7(Phospho); K9(TMT6plex)	1495.81	0.547	0.332	0.283	0.295	0	S(3): 0.0; S(4): 0.0; S(7): 100.0	ELSSPIsPK	95147555	Yes
RHO	6010	NP_000530.1	rhodopsin	NPLGDDEAsATVSK	S9;	S334	180	1	1	N-Term(TMT6plex); S9(Phospho); K14(TMT6plex)	1941.96	0.269	0.207	0.242	0.294	0	S(9): 100.0; T(11): 0.0; S(13): 0.0	NPLGDDEAsATVSK	4506527	No
PALM2	114299	NP_001032370.1	paralemmin-2 isoform b	AELVLIDEDDEKsLR	S13;	S318	1	2	1	N-Term(TMT6plex); K12(TMT6plex); S13(Phospho)	2283.19	0.45	0.372	0.51	0.29	1	S(13): 100.0	AELVLIDEDDEKsLR	82617626	No
ATP1A1	476	NP_000692.2	sodium/potassium-transporting ATPase subunit alpha-1 isoform a	DKYEPAAVsEQGDK	S9;	S16	1	2	1	N-Term(TMT6plex); K2(TMT6plex); S9(Phospho); K14(TMT6plex)	2304.17	0.388	0.458	0.469	0.285	1	Y(3): 0.0; S(9): 100.0	DKYEPAAVsEQGDK	21361181	Yes
HMGN1	3150	NP_004956.5	non-histone chromosomal protein HMG-14	TEEsPASDEAGEK	S4;	S86	150	1	1	N-Term(TMT6plex); S4(Phospho); K13(TMT6plex)	1887.86	0.384	0.309	0.463	0.284	0	T(1): 0.0; S(4): 100.0; S(7): 0.0	TEEsPASDEAGEK	48255933	Yes
AKAP12	9590	XP_005267290.1	A-kinase anchor protein 12 isoform X1	LKETCVSGEDPTQGADLsPDEK	S18;	S483||S483	3	3	1	N-Term(TMT6plex); K2(TMT6plex); C5(Carbamidomethyl); S18(Phospho); K22(TMT6plex)	3143.55	0.629	0.322	0.363	0.279	1	T(4): 0.0; S(7): 0.0; T(12): 0.0; S(18): 100.0	LKETCVSGEDPTQGADLsPDEK	530384245;21493022	Yes||Yes
DMXL2	23312	NP_056078.2	dmX-like protein 2 isoform 2	KQsEVEADLGYPGGK	S3;	S2640	12	3	1	N-Term(TMT6plex); K1(TMT6plex); S3(Phospho); K15(TMT6plex)	2345.23	0.316	0.202	0.453	0.275	1	S(3): 100.0; Y(11): 0.0	KQsEVEADLGYPGGK	119120894	No
HIST1H1C	3006	NP_005310.1	histone H1.2	KAsGPPVSELITK	S3;	S36	225	3	1	N-Term(TMT6plex); K1(TMT6plex); S3(Phospho); K13(TMT6plex)	2094.22	0.233	0.136	0.219	0.273	1	S(3): 100.0; S(8): 0.0; T(12): 0.0	KAsGPPVSELITK	4885375	Yes
CFL1	1072	NP_005498.1	cofilin-1	KSsTPEEVK	S3;	S24	2	1	1	N-Term(TMT6plex); K1(TMT6plex); S3(Phospho); K9(TMT6plex)	1771.98	0.431	0.236	0.311	0.268	1	S(2): 0.0; S(3): 100.0; T(4): 0.0	KSsTPEEVK	5031635	Yes
CBX3	11335	XP_005249668.1	chromobox protein homolog 3 isoform X1	RKsLSDSESDDSK	S3;	S93||S93	33	1	1	N-Term(TMT6plex); K2(TMT6plex); S3(Phospho); K13(TMT6plex)	2221.13	0.352	0.279	0.349	0.267	2	S(3): 100.0; S(5): 0.0; S(7): 0.0; S(9): 0.0; S(12): 0.0	RKsLSDSESDDSK	530384472;15082258	Yes||Yes
BCL2L13	23786	NP_001257662.1	bcl-2-like protein 13 isoform g	SRLsPAGEMKPMPLSEGK	S4;	S164	2	6	1	N-Term(TMT6plex); S4(Phospho); M9(Oxidation); K10(TMT6plex); K18(TMT6plex)	2698.43	0.444	0.287	0.392	0.265	1	S(1): 0.0; S(4): 100.0; S(15): 0.0	SRLsPAGEMKPMPLSEGK	398774359	No
AKAP12	9590	XP_005267290.1	A-kinase anchor protein 12 isoform X1	sPEQPPEGSSTPAEPEPSGGGPSAEAAPDTTADPAIAASDPATK	S1;	S11||S11	2	1	1	N-Term(TMT6plex); S1(Phospho); K44(TMT6plex)	4681.15	0.605	0.289	0.272	0.265	0	S(1): 100.0; S(9): 0.0; S(10): 0.0; T(11): 0.0; S(18): 0.0; S(23): 0.0; T(30): 0.0; T(31): 0.0; S(39): 0.0; T(43): 0.0	sPEQPPEGSSTPAEPEPSGGGPSAEAAPDTTADPAIAASDPATK	530384245;21493022	No||No
PGM5	5239	NP_068800.2	phosphoglucomutase-like protein 5	AAGGIILTAsHCPGGPGGEFGVK	S10;	S122	4	2	1	N-Term(TMT6plex); S10(Phospho); C12(Carbamidomethyl); K23(TMT6plex)	2691.37	0.461	0.381	0.421	0.262	0	T(8): 0.0; S(10): 100.0	AAGGIILTAsHCPGGPGGEFGVK	133922562	Yes
NEFM	4741	NP_001099011.1	neurofilament medium polypeptide isoform 2	GVVTNGLDLsPADEK	S10;	S461	4	2	1	N-Term(TMT6plex); S10(Phospho); K15(TMT6plex)	2053.06	0.318	0.3	0.341	0.261	0	T(4): 0.0; S(10): 100.0	GVVTNGLDLsPADEK	157738641	No
HMGN1	3150	NP_004956.5	non-histone chromosomal protein HMG-14	QAEVANQETKEDLPAENGETKTEESPAsDEAGEK	S28;	S89	9	1	1	N-Term(TMT6plex); K10(TMT6plex); K21(TMT6plex); S28(Phospho); K34(TMT6plex)	4628.23	0.422	0.182	0.515	0.259	2	T(9): 0.0; T(20): 0.0; T(22): 0.1; S(25): 2.5; S(28): 97.5	QAEVANQETKEDLPAENGETKTEESPAsDEAGEK	48255933	Yes
PRKG1	5592	NP_001091982.1	cGMP-dependent protein kinase 1 isoform 1	TWtFCGTPEYVAPEIILNK	T3;	T517	6	5	1	N-Term(TMT6plex); T3(Phospho); C5(Carbamidomethyl); K19(TMT6plex)	2777.4	0.351	0.356	0.399	0.255	0	T(1): 1.1; T(3): 98.9; T(7): 0.0; Y(10): 0.0	TWtFCGTPEYVAPEIILNK	148612818	Yes
HMGN1	3150	NP_004956.5	non-histone chromosomal protein HMG-14	TEESPAsDEAGEKEAK	S7;	S89	13	1	1	N-Term(TMT6plex); S7(Phospho); K13(TMT6plex); K16(TMT6plex)	2445.2	0.613	0.21	0.463	0.254	1	T(1): 0.0; S(4): 0.0; S(7): 100.0	TEESPAsDEAGEKEAK	48255933	Yes
CDK11B	984	NP_277024.2	cyclin-dependent kinase 11B isoform 5	RIsAEDGLK	S3;	S666	1	13	1	N-Term(TMT6plex); S3(Phospho); K9(TMT6plex)	1526.83	0.387	0.198	0.266	0.253	1	S(3): 100.0	RIsAEDGLK	606215169	No
HNRNPD	3184	NP_002129.2	heterogeneous nuclear ribonucleoprotein D0 isoform c	HsEAATAQR	S2;	S87	2	2	1	N-Term(TMT6plex); S2(Phospho)	1279.6	0.651	0.283	0.309	0.242	0	S(2): 100.0; T(6): 0.0	HsEAATAQR	14110414	Yes
HSPA4	3308	NP_002145.3	heat shock 70 kDa protein 4	AFsDPFVEAEK	S3;	S76	9	1	1	N-Term(TMT6plex); S3(Phospho); K11(TMT6plex)	1777.88	0.402	0.214	0.564	0.239	0	S(3): 100.0	AFsDPFVEAEK	38327039	Yes
GPRIN1	114787	NP_443131.2	G protein-regulated inducer of neurite outgrowth 1	AsPAPPR	S2;	S53	2	1	1	N-Term(TMT6plex); S2(Phospho)	1004.51	0.344	0.297	0.345	0.237	0	S(2): 100.0	AsPAPPR	112821681	Yes
BAZ1A	11177	NP_872589.1	bromodomain adjacent to zinc finger domain protein 1A isoform b	tETPSTVSTNASTPQSVSSVVHYLAMALFQIEQGIER	T1;	T1025	1	2	1	N-Term(TMT6plex); S19(Phospho); M26(Oxidation)	4304.07	0.445	0.271	0.438	0.234	0	T(1): 93.7; T(3): 1.1; S(5): 1.1; T(6): 1.1; S(8): 1.1; T(9): 1.1; S(12): 0.2; T(13): 0.0; S(16): 0.0; S(18): 0.2; S(19): 0.2; Y(23): 0.2	tETPSTVSTNASTPQSVSSVVHYLAMALFQIEQGIER	32967605	No
THRAP3	9967	NP_005110.2	thyroid hormone receptor-associated protein 3	EKGsFSDTGLGDGK	S4;	S377	5	1	1	N-Term(TMT6plex); K2(TMT6plex); S4(Phospho); K14(TMT6plex)	2165.11	0.312	0.259	0.295	0.229	1	S(4): 100.0; S(6): 0.0; T(8): 0.0	EKGsFSDTGLGDGK	167234419	Yes
AKAP12	9590	XP_005267290.1	A-kinase anchor protein 12 isoform X1	LsAEYEKVELPSEEQVSGSQGPSEEKPAPLATEVFDEK	S2;	S371||S371	1	3	1	N-Term(TMT6plex); S2(Phospho); K7(TMT6plex); K26(TMT6plex); K38(TMT6plex)	5130.61	0.214	0.47	0.346	0.225	1	S(2): 99.9; Y(5): 0.1; S(12): 0.0; S(17): 0.0; S(19): 0.0; S(23): 0.0; T(32): 0.0	LsAEYEKVELPSEEQVSGSQGPSEEKPAPLATEVFDEK	530384245;21493022	Yes||Yes
RTN4	57142	NP_065393.1	reticulon-4 isoform A	LPSDTEKEDRsPSAIFSAELSK	S11;	S991	4	2	1	N-Term(TMT6plex); K7(TMT6plex); S11(Phospho); K22(TMT6plex)	3174.66	0.464	0.358	0.39	0.221	2	S(3): 0.1; T(5): 0.1; S(11): 99.8; S(13): 0.1; S(17): 0.0; S(21): 0.0	LPSDTEKEDRsPSAIFSAELSK	24431935	Yes
RHOD	29984	XP_005274020.2	rho-related GTP-binding protein RhoD isoform X1	SVGAVAyLECSARLHDNVHAVFQEAAEVALSSR	Y7;	Y102	1	2	1	N-Term(TMT6plex); Y7(Phospho); C10(Carbamidomethyl); S32(Phospho)	3945.89	0.234	0.169	0.293	0.219	1	S(1): 0.0; Y(7): 93.6; S(11): 6.4; S(31): 50.0; S(32): 50.0	SVGAVAyLECSARLHDNVHAVFQEAAEVALSSR	578821347	No
AKAP12	9590	XP_005267290.1	A-kinase anchor protein 12 isoform X1	LTASEQAHPQEPAESAHEPRLsAEYEK	S22;	S371||S371	8	3	1	N-Term(TMT6plex); S22(Phospho); K27(TMT6plex)	3543.71	0.312	0.421	0.341	0.216	1	T(2): 0.0; S(4): 0.0; S(15): 0.0; S(22): 97.8; Y(25): 2.1	LTASEQAHPQEPAESAHEPRLsAEYEK	530384245;21493022	Yes||Yes
BCL2L13	23786	NP_001257662.1	bcl-2-like protein 13 isoform g	LsPAGEMKPMPLSEGK	S2;	S164	1	6	1	N-Term(TMT6plex); S2(Phospho); K8(TMT6plex); K16(TMT6plex)	2439.3	0.283	0.22	0.308	0.214	0	S(2): 100.0; S(13): 0.0	LsPAGEMKPMPLSEGK	398774359	No
HMGN1	3150	NP_004956.5	non-histone chromosomal protein HMG-14	TEEsPAsDEAGEK	S4; S7;	S86; S89	70	1	1	N-Term(TMT6plex); S4(Phospho); S7(Phospho); K13(TMT6plex)	1967.83	0.24	0.195	0.436	0.2	0	T(1): 0.0; S(4): 100.0; S(7): 100.0	TEEsPAsDEAGEK	48255933	Yes;Yes
HNRNPL	3191	NP_001524.2	heterogeneous nuclear ribonucleoprotein L isoform a	sGAMVK	S1;	S29	2	1	1	N-Term(TMT6plex); S1(Phospho); K6(TMT6plex)	1130.6	0.539	0.176	0.358	0.192	0	S(1): 100.0	sGAMVK	52632383	No
HIST1H1C	3006	NP_005310.1	histone H1.2	AsGPPVSELITK	S2;	S36	35	3	1	N-Term(TMT6plex); S2(Phospho); K12(TMT6plex)	1736.96	0.303	0.183	0.232	0.188	0	S(2): 100.0; S(7): 0.0; T(11): 0.0	AsGPPVSELITK	4885375	Yes
MAP1A	4130	NP_002364.5	microtubule-associated protein 1A	GQDVVQEWQETsPTREEPAGEQK	S12;	S1654	4	2	1	N-Term(TMT6plex); S12(Phospho); K23(TMT6plex)	3166.51	0.3	0.345	0.255	0.184	1	T(11): 1.2; S(12): 98.8; T(14): 0.0	GQDVVQEWQETsPTREEPAGEQK	95147555	Yes
NEFM	4741	NP_001099011.1	neurofilament medium polypeptide isoform 2	AEsPVKEEAVAEVVTITK	S3;	S360	4	2	1	N-Term(TMT6plex); S3(Phospho); K6(TMT6plex); K18(TMT6plex)	2667.48	0.23	0.23	0.254	0.169	1	S(3): 100.0; T(15): 0.0; T(17): 0.0	AEsPVKEEAVAEVVTITK	157738641	No
SLC7A8	23428	NP_001253966.1	large neutral amino acids transporter small subunit 2 isoform d	GSGTEEANEDMEEQQQPMYQPtPTKDKDVAGQPQP	T22;	T298	3	4	1	N-Term(TMT6plex); T22(Phospho); K25(TMT6plex); K27(TMT6plex)	4628.13	0.593	0.225	0.606	0.166	2	S(2): 0.0; T(4): 0.0; Y(19): 0.0; T(22): 99.9; T(24): 0.0	GSGTEEANEDMEEQQQPMYQPtPTKDKDVAGQPQP	388490136	No
CA2	760	NP_000058.1	carbonic anhydrase 2	EPIsVSSEQVLK	S4;	S216	8	1	1	N-Term(TMT6plex); S4(Phospho); K12(TMT6plex)	1854	0.207	0.134	0.422	0.157	0	S(4): 100.0; S(6): 0.0; S(7): 0.0	EPIsVSSEQVLK	4557395	No
AKAP12	9590	XP_005267290.1	A-kinase anchor protein 12 isoform X1	DKETGTDGILAGSQEHDPGQGSSSPEQAGsPTEGEGVSTWESFK	S30;	S749||S749	2	3	1	N-Term(TMT6plex); K2(TMT6plex); S22(Phospho); K44(TMT6plex)	5244.43	0.203	0.184	0.336	0.137	1	T(4): 0.0; T(6): 0.0; S(13): 0.0; S(22): 0.0; S(23): 0.0; S(24): 0.0; S(30): 97.3; T(32): 2.7; S(38): 0.0; T(39): 0.0; S(42): 0.0	DKETGTDGILAGSQEHDPGQGSSSPEQAGsPTEGEGVSTWESFK	530384245;21493022	No||No
SAG	6295	XP_005246156.1	S-arrestin isoform X1	AFATDsTDAEEDKIPK	S6;	S160||S160	14	2	1	N-Term(TMT6plex); S6(Phospho); K13(TMT6plex); K16(TMT6plex)	2505.27	0.286	0.139	0.19	0.137	1	T(4): 0.0; S(6): 100.0; T(7): 0.0	AFATDsTDAEEDKIPK	530371435;116008178	No||No
ARHGEF37	389337	XP_006714848.1	rho guanine nucleotide exchange factor 37 isoform X4	SGsPDREGR	S3;	S15	1	2	1	N-Term(TMT6plex); S3(Phospho)	1269.58	0.354	0.182	0.451	0.136	1	S(1): 0.0; S(3): 100.0	SGsPDREGR	578810882	No
AKAP12	9590	XP_005267290.1	A-kinase anchor protein 12 isoform X1	RPsESDKEDELDKVK	S3;	S627||S627	1	3	1	N-Term(TMT6plex); S3(Phospho); K7(TMT6plex); K13(TMT6plex); K15(TMT6plex)	2771.49	0.369	0.402	0.565	0.135	2	S(3): 97.1; S(5): 2.9	RPsESDKEDELDKVK	530384245;21493022	Yes||Yes
NEFM	4741	NP_001099011.1	neurofilament medium polypeptide isoform 2	GKsPVPKsPVEEK	S3; S8;	S252; S257	2	2	1	N-Term(TMT6plex); K2(TMT6plex); S3(Phospho); K7(TMT6plex); S8(Phospho); K13(TMT6plex)	2458.35	0.099	0.19	0.314	0.131	2	S(3): 100.0; S(8): 100.0	GKsPVPKsPVEEK	157738641	No;No
NCAM1	4684	NP_000606.3	neural cell adhesion molecule 1 isoform 1 precursor	AAFSKDEsKEPIVEVR	S8;	S774	1	3	1	N-Term(TMT6plex); K5(TMT6plex); S8(Phospho); K9(TMT6plex)	2572.4	0.156	0.18	0.367	0.119	2	S(4): 0.0; S(8): 100.0	AAFSKDEsKEPIVEVR	94420689	No
HMGN1	3150	NP_004956.5	non-histone chromosomal protein HMG-14	KVsSAEGAAK	S3;	S7	9	1	1	N-Term(TMT6plex); K1(TMT6plex); S3(Phospho); K10(TMT6plex)	1714.97	0.161	0.049	0.123	0.084	1	S(3): 100.0; S(4): 0.0	KVsSAEGAAK	48255933	Yes
KCNB1	3745	NP_004966.1	potassium voltage-gated channel subfamily B member 1	VQDNHLsPNK	S7;	S484	2	1	1	N-Term(TMT6plex); S7(Phospho); K10(TMT6plex)	1689.87	0.669	0.549	0.65	0.66	0	S(7): 100.0	VQDNHLsPNK	4826784	No
POLR3C	10623	NP_006459.3	DNA-directed RNA polymerase III subunit RPC3	RRssDEDAAGEPK	S3; S4;	S204; S205	1	3	1	N-Term(TMT6plex); S3(Phospho); S4(Phospho); K13(TMT6plex)	2035.92	0.793	0.563	0.529	0.653	2	S(3): 100.0; S(4): 100.0	RRssDEDAAGEPK	21359969	Yes;Yes
ANXA6	309	NP_001180473.1	annexin A6 isoform 2	EDAQVAAEILEIADtPSGDK	T15;	T503	2	2	1	N-Term(TMT6plex); T15(Phospho); K20(TMT6plex)	2610.29	1.003	0.466	0.571	0.652	0	T(15): 98.9; S(17): 1.1	EDAQVAAEILEIADtPSGDK	302129652	No
NBEA	26960	NP_056493.3	neurobeachin isoform 1	IVPNIDAGSIIsDTER	S12;	S1262	2	10	1	N-Term(TMT6plex); S12(Phospho)	2009.02	0.711	0.397	0.553	0.637	0	S(9): 1.7; S(12): 96.6; T(14): 1.7	IVPNIDAGSIIsDTER	62422577	Yes
MECP2	4204	XP_005274738.1	methyl-CpG-binding protein 2 isoform X1	GGsLESDGCPK	S3;	S423||S423	12	4	1	N-Term(TMT6plex); S3(Phospho); C9(Carbamidomethyl); K11(TMT6plex)	1644.77	0.744	0.655	0.591	0.623	0	S(3): 100.0; S(6): 0.0	GGsLESDGCPK	530422797;4826830	Yes||Yes
PROX1	5629	XP_006711518.1	prospero homeobox protein 1 isoform X4	EMAPQsVSPR	S6;	S197	2	3	1	N-Term(TMT6plex); S8(Phospho)	1410.66	1.227	0.594	0.49	0.614	0	S(6): 99.2; S(8): 0.8	EMAPQsVSPR	578801287	Yes
PRPF40A	55660	NP_060362.3	pre-mRNA-processing factor 40 homolog A	DSGNWDTSGSELsEGELEK	S13;	S911	2	4	1	N-Term(TMT6plex); S13(Phospho); K19(TMT6plex)	2578.16	0.804	0.624	0.608	0.6	0	S(2): 0.0; T(7): 0.0; S(8): 0.0; S(10): 0.0; S(13): 100.0	DSGNWDTSGSELsEGELEK	151301228	No
EPB41L1	2036	NP_001245260.1	band 4.1-like protein 1 isoform b	LVsPEPPPK	S3;	S316	8	13	1	N-Term(TMT6plex); S3(Phospho); K9(TMT6plex)	1501.84	0.831	0.441	0.664	0.599	0	S(3): 100.0	LVsPEPPPK	385251399	No
CCDC132	55610	NP_001244927.1	coiled-coil domain-containing protein 132 isoform c	sPSVsPSKQPVSTSSK	S1; S5;	S464; S468	1	2	1	N-Term(TMT6plex); S1(Phospho); S3(Phospho); K8(TMT6plex); K16(TMT6plex)	2450.25	0.698	0.608	0.566	0.596	1	S(1): 100.0; S(3): 1.8; S(5): 98.2; S(7): 0.0; S(12): 0.0; T(13): 0.0; S(14): 0.0; S(15): 0.0	sPSVsPSKQPVSTSSK	384229074	No;No
SUB1	10923	NP_006704.3	activated RNA polymerase II transcriptional coactivator p15	ELVSSSSSGSDsDsEVDKK	S12; S14;	S17; S19	12	1	1	N-Term(TMT6plex); S12(Phospho); S14(Phospho); K18(TMT6plex); K19(TMT6plex)	2790.29	1.47	0.573	0.424	0.591	1	S(4): 0.0; S(5): 0.0; S(6): 0.0; S(7): 0.0; S(8): 0.0; S(10): 0.0; S(12): 100.0; S(14): 100.0	ELVSSSSSGSDsDsEVDKK	217330646	Yes;Yes
CKB	1152	NP_001814.2	creatine kinase B-type	FPAEDEFPDLsAHNNHMAK	S11;	S24	2	1	1	N-Term(TMT6plex); S11(Phospho); M17(Oxidation); K19(TMT6plex)	2724.25	1.106	0.456	0.555	0.581	0	S(11): 100.0	FPAEDEFPDLsAHNNHMAK	21536286	No
SRGAP3	9901	NP_001028289.1	SLIT-ROBO Rho GTPase-activating protein 3 isoform b	SGGDTHsPPR	S7;	S850	2	3	1	N-Term(TMT6plex); S7(Phospho)	1319.59	1.278	0.657	0.658	0.577	0	S(1): 0.0; T(5): 0.0; S(7): 100.0	SGGDTHsPPR	75677374	No
KCNA2	3737	NP_004965.1	potassium voltage-gated channel subfamily A member 2 isoform a	ETEGEEQAQYLQVTsCPK	S15;	S434	2	1	1	N-Term(TMT6plex); S15(Phospho); C16(Carbamidomethyl); K18(TMT6plex)	2635.23	0.901	0.558	0.562	0.562	0	T(2): 0.0; Y(10): 0.0; T(14): 1.2; S(15): 98.8	ETEGEEQAQYLQVTsCPK	4826782	No
ADD1	118	NP_054909.2	alpha-adducin isoform c	SRsPGsPVGEGTGSPPK	S3; S6;	S355; S358	2	8	1	N-Term(TMT6plex); S3(Phospho); S6(Phospho); K17(TMT6plex)	2215.05	0.746	0.616	0.522	0.546	1	S(1): 0.0; S(3): 100.0; S(6): 100.0; T(12): 0.0; S(14): 0.0	SRsPGsPVGEGTGSPPK	29826323	Yes;Yes
EGFR	1956	NP_005219.2	epidermal growth factor receptor isoform a precursor	MHLPsPTDSNFYR	S5;	S991	1	1	1	N-Term(TMT6plex); S5(Phospho)	1873.85	0.679	0.446	0.497	0.545	0	S(5): 100.0; T(7): 0.0; S(9): 0.0; Y(12): 0.0	MHLPsPTDSNFYR	29725609	Yes
SQSTM1	8878	NP_001135771.1	sequestosome-1 isoform 2	LTPVsPESSSTEEK	S5;	S188	12	2	1	N-Term(TMT6plex); S5(Phospho); K14(TMT6plex)	2029.01	0.839	0.481	0.6	0.535	0	T(2): 0.0; S(5): 100.0; S(8): 0.0; S(9): 0.0; S(10): 0.0; T(11): 0.0	LTPVsPESSSTEEK	214830451	No
ATP5B	506	NP_001677.2	ATP synthase subunit beta, mitochondrial precursor	ADKLAEEHsS	S9;	S528	1	1	1	N-Term(TMT6plex); K3(TMT6plex); S9(Phospho)	1624.8	1.011	0.434	0.574	0.53	1	S(9): 99.4; S(10): 0.6	ADKLAEEHsS	32189394	Yes
RHO	6010	NP_000530.1	rhodopsin	NPLGDDEASAtVsKTETSQVAPA	T11; S13;	T336; S338	322	1	1	N-Term(TMT6plex); S9(Phospho); S13(Phospho); K14(TMT6plex)	2906.34	0.836	0.528	0.636	0.527	1	S(9): 1.8; T(11): 98.2; S(13): 100.0; T(15): 0.0; T(17): 0.0; S(18): 0.0	NPLGDDEASAtVsKTETSQVAPA	4506527	No;No
MECP2	4204	XP_005274738.1	methyl-CpG-binding protein 2 isoform X1	KPGsVVAAAAAEAK	S4;	S274||S274	2	4	1	N-Term(TMT6plex); K1(TMT6plex); S4(Phospho); K14(TMT6plex)	2037.17	0.677	0.362	0.586	0.518	0	S(4): 100.0	KPGsVVAAAAAEAK	530422797;4826830	No||No
CRYBB2	1415	XP_006724204.1	beta-crystallin B2 isoform X1	IILYENPNFtGKK	T10;	T118	1	1	1	N-Term(TMT6plex); T10(Phospho); K12(TMT6plex); K13(TMT6plex)	2304.3	1	0.299	0.349	0.507	1	Y(4): 0.0; T(10): 100.0	IILYENPNFtGKK	578836945	Yes
INF2	64423	NP_001026884.3	inverted formin-2 isoform 2	GARPPAAGPGGDEDEDEEDtAPESALDTSLDK	T20;	T1179	4	4	1	N-Term(TMT6plex); T20(Phospho); K32(TMT6plex)	3750.68	0.742	0.572	0.542	0.506	0	T(20): 100.0; S(24): 0.0; T(28): 0.0; S(29): 0.0	GARPPAAGPGGDEDEDEEDtAPESALDTSLDK	149999378	Yes
SRPK2	6733	NP_001265202.1	SRSF protein kinase 2 isoform b precursor	TVSASsTGDLPK	S6;	S497	2	5	1	N-Term(TMT6plex); S6(Phospho); K12(TMT6plex)	1700.89	0.689	0.62	0.61	0.496	0	T(1): 0.0; S(3): 0.0; S(5): 0.9; S(6): 99.1; T(7): 0.0	TVSASsTGDLPK	506949341	Yes
ING5	84289	NP_115705.2	inhibitor of growth protein 5	RTsEEDTPK	S3;	S148	6	3	1	N-Term(TMT6plex); S3(Phospho); K9(TMT6plex)	1600.8	0.954	0.621	0.577	0.496	1	T(2): 0.0; S(3): 100.0; T(7): 0.0	RTsEEDTPK	18644730	Yes
PRPF40A	55660	NP_060362.3	pre-mRNA-processing factor 40 homolog A	DSGNWDTSGSELsEGELEKR	S13;	S911	2	4	1	N-Term(TMT6plex); S13(Phospho); K19(TMT6plex)	2734.26	0.793	0.501	0.599	0.482	1	S(2): 0.0; T(7): 0.0; S(8): 0.0; S(10): 0.0; S(13): 100.0	DSGNWDTSGSELsEGELEKR	151301228	No
CEP170B	283638	NP_055820.2	centrosomal protein of 170 kDa protein B isoform 2	ESSPAARPsPEK	S9;	S448	1	3	1	N-Term(TMT6plex); S9(Phospho); K12(TMT6plex)	1793.91	1.007	0.476	0.562	0.473	0	S(2): 1.9; S(3): 1.9; S(9): 96.2	ESSPAARPsPEK	326319990	No
OPTC	26254	NP_055174.1	opticin precursor	EGDsFEVLPLR	S4;	S40	1	1	1	N-Term(TMT6plex); S4(Phospho)	1570.77	0.923	0.477	0.557	0.465	0	S(4): 100.0	EGDsFEVLPLR	7657419	No
BASP1	10409	NP_006308.3	brain acid soluble protein 1	AEGAATEEEGtPK	T11;	T36	33	1	1	N-Term(TMT6plex); T11(Phospho); K13(TMT6plex)	1827.88	0.743	0.607	0.623	0.463	0	T(6): 0.0; T(11): 100.0	AEGAATEEEGtPK	30795231	Yes
CLINT1	9685	NP_001182485.1	clathrin interactor 1 isoform 3	ASPDQNASTHtPQSsVK	T11; S15;	T290; S294	2	3	1	N-Term(TMT6plex); S14(Phospho); S15(Phospho); K17(TMT6plex)	2373.09	0.829	0.648	0.524	0.452	0	S(2): 0.0; S(8): 0.0; T(9): 0.1; T(11): 97.7; S(14): 4.4; S(15): 97.8	ASPDQNASTHtPQSsVK	307078125	No;No
PDE4D	5144	XP_005248595.1	cAMP-specific 3',5'-cyclic phosphodiesterase 4D isoform X2	SDsDYDLSPK	S3;	S61||S61	5	9	1	N-Term(TMT6plex); S3(Phospho); K10(TMT6plex)	1664.78	0.725	0.515	0.433	0.433	0	S(1): 0.0; S(3): 100.0; Y(5): 0.0; S(8): 0.0	SDsDYDLSPK	530379370;32306513	No||No
SCLY	51540	NP_057594.4	selenocysteine lyase	GHTGGHHsPVK	S8;	S137	3	1	1	N-Term(TMT6plex); S8(Phospho); K11(TMT6plex)	1651.85	0.725	0.524	0.662	0.41	0	T(3): 0.0; S(8): 100.0	GHTGGHHsPVK	323668300	No
FAM91A1	157769	NP_659400.2	protein FAM91A1	KLsDASDER	S3;	S671	1	1	1	N-Term(TMT6plex); K1(TMT6plex); S3(Phospho)	1558.79	0.685	0.454	0.591	0.398	1	S(3): 100.0; S(6): 0.0	KLsDASDER	84000432	Yes
FGF12	2257	XP_006713602.1	fibroblast growth factor 12 isoform X3	EPsLHEIGEK	S3;	S126	1	5	1	N-Term(TMT6plex); S3(Phospho); K10(TMT6plex)	1676.87	0.837	0.392	0.447	0.385	0	S(3): 100.0	EPsLHEIGEK	578807164	No
SORBS2	8470	XP_005263364.1	sorbin and SH3 domain-containing protein 2 isoform X14	QLPELsPETAK	S6;	S271	9	19	1	N-Term(TMT6plex); S6(Phospho); K11(TMT6plex)	1750.94	0.768	0.348	0.481	0.368	0	S(6): 100.0; T(9): 0.0	QLPELsPETAK	530378339	No
NCOA5	57727	NP_066018.1	nuclear receptor coactivator 5	YRDsFDGR	S4;	S151	2	3	1	N-Term(TMT6plex); S4(Phospho)	1324.59	0.707	0.457	0.59	0.358	1	Y(1): 0.0; S(4): 100.0	YRDsFDGR	15147335	Yes
DLGAP1	9229	NP_001229694.1	disks large-associated protein 1 isoform 7	ISNEHsPK	S6;	S95	2	14	1	N-Term(TMT6plex); S6(Phospho); K8(TMT6plex)	1449.75	0.738	0.264	0.265	0.347	0	S(2): 0.0; S(6): 100.0	ISNEHsPK	338221689	No
CDK18	5129	NP_997667.1	cyclin-dependent kinase 18 isoform b	RFsMEDVSK	S3;	S89	2	1	1	N-Term(TMT6plex); S3(Phospho); K9(TMT6plex)	1636.82	0.754	0.517	0.604	0.334	1	S(3): 100.0; S(8): 0.0	RFsMEDVSK	47078231	No
APBA1	320	XP_006717156.1	amyloid beta A4 precursor protein-binding family A member 1 isoform X3	SDGESDsPEKEAEFAPYPR	S7;	S248||S248	1	2	1	N-Term(TMT6plex); S7(Phospho); K10(TMT6plex)	2649.21	0.752	0.392	0.305	0.332	1	S(1): 0.0; S(5): 0.0; S(7): 100.0; Y(17): 0.0	SDGESDsPEKEAEFAPYPR	578817425;22035548	Yes||Yes
MSN	4478	NP_002435.1	moesin	AQsEAEK	S3;	S384	1	2	1	N-Term(TMT6plex); S3(Phospho); K7(TMT6plex)	1300.65	0.791	0.408	0.63	0.315	0	S(3): 100.0	AQsEAEK	4505257	Yes
BCL2L13	23786	NP_001257662.1	bcl-2-like protein 13 isoform g	EESLVEELsPASEKKPVPPSEGK	S9;	S146	4	6	1	N-Term(TMT6plex); S9(Phospho); K14(TMT6plex); K15(TMT6plex); K23(TMT6plex)	3462.87	0.846	0.225	0.305	0.284	1	S(3): 0.0; S(9): 99.9; S(12): 0.1; S(20): 0.0	EESLVEELsPASEKKPVPPSEGK	398774359	No
LOC102724652	102724652	XP_006723994.1	alpha-crystallin A chain-like isoform X2	HFsPEDLTVK	S3;	S44	2	2	1	N-Term(TMT6plex); S3(Phospho); K10(TMT6plex)	1710.89	0.69	0.212	0.313	0.266	0	S(3): 100.0; T(8): 0.0	HFsPEDLTVK	578836362	No
CIITA	4261	XP_006720946.1	MHC class II transactivator isoform X8	ALEAAGQDFsLDLRsTGICPSGLGSLVGLSCVTRFR	S10; S15;	S811; S816	3	9	1	N-Term(TMT6plex); S10(Phospho); S15(Phospho); C19(Carbamidomethyl); C31(Carbamidomethyl)	4200.01	0.674	0.257	0.283	0.19	2	S(10): 100.0; S(15): 94.6; T(16): 5.4; S(21): 0.0; S(25): 0.0; S(30): 0.0; T(33): 0.0	ALEAAGQDFsLDLRsTGICPSGLGSLVGLSCVTRFR	578828087	No;No
NEFM	4741	NP_001099011.1	neurofilament medium polypeptide isoform 2	EEEGEKEEEEGQEEEEEEDEGAKsDQAEEGGSEK	S24;	S169	1	2	1	N-Term(TMT6plex); K6(TMT6plex); K23(TMT6plex); S24(Phospho); K34(TMT6plex)	4810.1		0.056	0.112	0.041	2	S(24): 99.9; S(32): 0.1	EEEGEKEEEEGQEEEEEEDEGAKsDQAEEGGSEK	157738641	No
CBX3	11335	XP_005249668.1	chromobox protein homolog 3 isoform X1	RKsLsDSESDDSK	S3; S5;	S93; S95||S93	9	1	1	N-Term(TMT6plex); K2(TMT6plex); S3(Phospho); S5(Phospho); K13(TMT6plex)	2301.1	0.653	0.665	0.571	0.652	2	S(3): 100.0; S(5): 100.0; S(7): 0.0; S(9): 0.0; S(12): 0.0	RKsLsDSESDDSK	530384472;15082258	Yes
MAP1A	4130	NP_002364.5	microtubule-associated protein 1A	SHWDDstSDSELEK	S6; T7;	S2104; T2105	2	2	1	N-Term(TMT6plex); S6(Phospho); S8(Phospho); K14(TMT6plex)	2253.93	0.636	0.682	0.64	0.623	0	S(1): 0.0; S(6): 100.0; T(7): 98.8; S(8): 1.2; S(10): 0.0	SHWDDstSDSELEK	95147555	Yes;No
MAP1A	4130	NP_002364.5	microtubule-associated protein 1A	QLsPESLGTLQFGELNLGK	S3;	S1218	3	2	1	N-Term(TMT6plex); S3(Phospho); K19(TMT6plex)	2569.37	0.596	0.689	0.598	0.614	0	S(3): 100.0; S(6): 0.0; T(9): 0.0	QLsPESLGTLQFGELNLGK	95147555	Yes
TJP2	9414	NP_004808.2	tight junction protein ZO-2 isoform 1	AASSDQLRDNsPPPAFKPEPPK	S11;	S986	2	6	1	N-Term(TMT6plex); S4(Phospho); S11(Phospho); K17(TMT6plex); K22(TMT6plex)	3196.6	0.63	0.697	0.582	0.586	1	S(3): 50.0; S(4): 50.0; S(11): 100.0	AASSDQLRDNsPPPAFKPEPPK	42518070	Yes
MAP1A	4130	NP_002364.5	microtubule-associated protein 1A	AELEEMEEVHPsDEEEEDATK	S12;	S667	26	2	1	N-Term(TMT6plex); S12(Phospho); K21(TMT6plex)	2984.29	0.578	0.686	0.599	0.53	0	S(12): 100.0; T(20): 0.0	AELEEMEEVHPsDEEEEDATK	95147555	Yes
SRSF2	6427	NP_003007.2	serine/arginine-rich splicing factor 2	SKsPPKsPEEEGAVSS	S3; S7;	S208; S212	2	1	1	N-Term(TMT6plex); K2(TMT6plex); S3(Phospho); K6(TMT6plex); S7(Phospho); S15(Phospho)	2543.17	0.581	0.991	0.656	0.525	2	S(1): 0.0; S(3): 100.0; S(7): 100.0; S(15): 50.0; S(16): 50.0	SKsPPKsPEEEGAVSS	47271443	Yes;Yes
SRRM2	23524	XP_005255282.1	serine/arginine repetitive matrix protein 2 isoform X1	SRsTTPAPK	S3;	S250||S250	2	5	1	N-Term(TMT6plex); S1(Phospho); S3(Phospho); K9(TMT6plex)	1562.77	0.593	0.863	0.635	0.514	1	S(1): 50.0; S(3): 100.0; T(4): 50.0; T(5): 0.0	SRsTTPAPK	530407855;118572613	Yes||Yes
CABIN1	23523	NP_001188358.1	calcineurin-binding protein cabin-1 isoform b	KLDPEEEDDsFNNYEVQSEAK	S10;	S383	2	13	1	N-Term(TMT6plex); K1(TMT6plex); S10(Phospho); K21(TMT6plex)	3253.53	0.528	0.765	0.585	0.478	1	S(10): 100.0; Y(14): 0.0; S(18): 0.0	KLDPEEEDDsFNNYEVQSEAK	319738622	No
MAP1A	4130	NP_002364.5	microtubule-associated protein 1A	EEsEPEVKEDVIEK	S3;	S644	1	2	1	N-Term(TMT6plex); S3(Phospho); K8(TMT6plex); K14(TMT6plex)	2427.25	0.519	0.701	0.499	0.399	1	S(3): 100.0	EEsEPEVKEDVIEK	95147555	Yes
MAP1A	4130	NP_002364.5	microtubule-associated protein 1A	GLDsGAETEEEKDTWEEK	S4;	S612	22	2	1	N-Term(TMT6plex); S4(Phospho); K12(TMT6plex); K18(TMT6plex)	2820.34	0.501	0.751	0.637	0.382	1	S(4): 100.0; T(8): 0.0; T(14): 0.0	GLDsGAETEEEKDTWEEK	95147555	Yes
AKAP12	9590	XP_005267290.1	A-kinase anchor protein 12 isoform X1	RPsESDKEDELDK	S3;	S627||S627	5	3	1	N-Term(TMT6plex); S3(Phospho); K7(TMT6plex); K13(TMT6plex)	2315.17	0.587	0.837	0.631	0.346	1	S(3): 100.0; S(5): 0.0	RPsESDKEDELDK	530384245;21493022	Yes||Yes
NUCKS1	64710	NP_073568.2	nuclear ubiquitous casein and cyclin-dependent kinase substrate 1	DSGSDEDFLMEDDDDsDYGSSK	S16;	S144	2	1	1	N-Term(TMT6plex); S4(Phospho); M10(Oxidation); S16(Phospho); K22(TMT6plex)	3063.13	0.509	0.793	0.442	0.334	0	S(2): 50.0; S(4): 50.0; S(16): 99.9; Y(18): 0.1; S(20): 0.0; S(21): 0.0	DSGSDEDFLMEDDDDsDYGSSK	56118310	Yes
MAP1B	4131	NP_005900.2	microtubule-associated protein 1B	SLMSsPEDLTK	S5;	S832	24	2	1	N-Term(TMT6plex); S5(Phospho); K11(TMT6plex)	1745.88	0.567	0.755	0.419	0.297	0	S(1): 0.0; S(4): 0.0; S(5): 100.0; T(10): 0.0	SLMSsPEDLTK	153945728	Yes
DCTN2	10540	NP_001248342.1	dynactin subunit 2 isoform 3	TGYEsGEYEMLGEGLGVK	S5;	S83	2	3	1	N-Term(TMT6plex); S5(Phospho); K18(TMT6plex)	2457.17	0.482	0.574	0.889	0.655	0	T(1): 1.0; Y(3): 0.0; S(5): 99.0; Y(8): 0.0	TGYEsGEYEMLGEGLGVK	387527974	Yes
ARHGEF26	26084	NP_001238892.1	rho guanine nucleotide exchange factor 26 isoform 2	ALDIDsDEESEPK	S6;	S392	4	3	1	N-Term(TMT6plex); S6(Phospho); K13(TMT6plex)	1985.93	0.636	0.506	0.938	0.652	0	S(6): 100.0; S(10): 0.0	ALDIDsDEESEPK	354459394	Yes
EBAG9	9166	NP_001265867.1	receptor-binding cancer antigen expressed on SiSo cells	KLsGDQITLPTTVDYSSVPK	S3;	S36	13	1	1	N-Term(TMT6plex); K1(TMT6plex); S3(Phospho); K20(TMT6plex)	2916.6	0.461	0.565	0.861	0.625	1	S(3): 100.0; T(8): 0.0; T(11): 0.0; T(12): 0.0; Y(15): 0.0; S(16): 0.0; S(17): 0.0	KLsGDQITLPTTVDYSSVPK	525459422	Yes
KIF1A	547	XP_005247085.1	kinesin-like protein KIF1A isoform X7	SDsLILDHQWELEK	S3;	S1370||S1370	9	12	1	N-Term(TMT6plex); S3(Phospho); K14(TMT6plex)	2251.14	0.65	0.531	0.721	0.619	0	S(1): 0.0; S(3): 100.0	SDsLILDHQWELEK	530371623;19924175	Yes||Yes
HOOK1	51361	NP_056972.1	protein Hook homolog 1	LDQLDGsFDDPNTVVAK	S7;	S235	2	2	1	N-Term(TMT6plex); S7(Phospho); K17(TMT6plex)	2372.17	0.59	0.51	0.726	0.618	0	S(7): 100.0; T(13): 0.0	LDQLDGsFDDPNTVVAK	7705415	Yes
ITSN1	6453	NP_001001132.1	intersectin-1 isoform ITSN-s	SAFTPATATGSsPsPVLGQGEK	S12; S14;	S902; S904	6	5	1	N-Term(TMT6plex); S12(Phospho); S14(Phospho); K22(TMT6plex)	2708.3	0.579	0.448	0.796	0.614	0	S(1): 0.0; T(4): 0.0; T(7): 0.0; T(9): 0.0; S(11): 2.0; S(12): 98.0; S(14): 100.0	SAFTPATATGSsPsPVLGQGEK	47717125	Yes;Yes
PLCL1	5334	NP_006217.3	inactive phospholipase C-like protein 1	KLPSDPDVLEGEVtDEDEEAEMSR	T14;	T556	4	3	1	K1(TMT6plex); N-Term(TMT6plex); T14(Phospho); M22(Oxidation)	3244.49	0.636	0.489	0.705	0.608	1	S(4): 0.0; T(14): 100.0; S(23): 0.0	KLPSDPDVLEGEVtDEDEEAEMSR	254939661	Yes
ZBTB7A	51341	XP_005259629.1	zinc finger and BTB domain-containing protein 7A isoform X3	AGAAAGDsDEESR	S8;	S337||S337	14	1	1	N-Term(TMT6plex); S8(Phospho)	1544.64	0.523	0.537	1.053	0.605	0	S(8): 100.0; S(12): 0.0	AGAAAGDsDEESR	530425271;7705375	Yes||Yes
MARCKS	4082	NP_002347.5	myristoylated alanine-rich C-kinase substrate	EAPAEGEAAEPGsPTAAEGEAASAASSTSSPK	S13;	S118	45	1	1	N-Term(TMT6plex); S13(Phospho); K32(TMT6plex)	3453.59	0.655	0.601	0.985	0.603	0	S(13): 98.4; T(15): 1.6; S(23): 0.0; S(26): 0.0; S(27): 0.0; T(28): 0.0; S(29): 0.0; S(30): 0.0	EAPAEGEAAEPGsPTAAEGEAASAASSTSSPK	153070260	Yes
CNKSR2	22866	XP_005274525.1	connector enhancer of kinase suppressor of ras 2 isoform X1	LGDsLQDLYR	S4;	S859	2	3	1	N-Term(TMT6plex); S4(Phospho)	1488.73	0.607	0.614	0.916	0.599	0	S(4): 100.0; Y(9): 0.0	LGDsLQDLYR	530421008	No
ANK2	287	NP_001139.3	ankyrin-2 isoform 1	KGssEESLGEDPGLAPEPLPTVK	S3; S4;	S1732; S1733	14	7	1	N-Term(TMT6plex); K1(TMT6plex); S3(Phospho); S4(Phospho); K23(TMT6plex)	3184.6	0.636	0.601	0.693	0.595	1	S(3): 100.0; S(4): 100.0; S(7): 0.0; T(21): 0.0	KGssEESLGEDPGLAPEPLPTVK	52426735	Yes;Yes
WDR37	22884	NP_054742.2	WD repeat-containing protein 37	RTNsSEQER	S4;	S30	4	1	1	N-Term(TMT6plex); S4(Phospho)	1415.65	0.648	0.565	1.269	0.594	1	T(2): 0.0; S(4): 100.0; S(5): 0.0	RTNsSEQER	41281564	Yes
ANK2	287	NP_001139.3	ankyrin-2 isoform 1	QPPVsPTSK	S5;	S1976	2	7	1	N-Term(TMT6plex); S5(Phospho); K9(TMT6plex)	1478.8	0.631	0.551	0.767	0.594	0	S(5): 100.0; T(7): 0.0; S(8): 0.0	QPPVsPTSK	52426735	No
HECTD1	25831	XP_005267559.2	E3 ubiquitin-protein ligase HECTD1 isoform X1	VSTLAGPSSDDENEEEsKPEKEDEPQEDAK	S17;	S640||S640	1	2	1	N-Term(TMT6plex); S8(Phospho); K18(TMT6plex); K21(TMT6plex); K30(TMT6plex)	4286.05	0.623	0.541	0.702	0.588	1	S(2): 0.0; T(3): 0.0; S(8): 2.6; S(9): 2.6; S(17): 94.9	VSTLAGPSSDDENEEEsKPEKEDEPQEDAK	578825691;612339310	No||No
CPSF7	79869	XP_005274359.1	cleavage and polyadenylation specificity factor subunit 7 isoform X5	AHSRDSSDsADGR	S9;	S107	3	6	1	N-Term(TMT6plex); S6(Phospho); S7(Phospho)	1749.68	0.437	0.425	0.851	0.584	1	S(3): 0.0; S(6): 50.4; S(7): 50.4; S(9): 99.2	AHSRDSSDsADGR	530397403	No
AKAP12	9590	XP_005267290.1	A-kinase anchor protein 12 isoform X1	SAEsPTSPVTSETGSTFK	S4;	S283||S283	32	3	1	N-Term(TMT6plex); S4(Phospho); S7(Phospho); K18(TMT6plex)	2431.11	0.625	0.573	0.747	0.575	0	S(1): 0.0; S(4): 100.0; T(6): 50.0; S(7): 50.0; T(10): 0.0; S(11): 0.0; T(13): 0.0; S(15): 0.0; T(16): 0.0	SAEsPTSPVTSETGSTFK	530384245;21493022	Yes||Yes
TRH	7200	NP_009048.1	thyrotropin releasing hormone preproprotein	LQGDQGEHsASQIFQSDWLSK	S9;	S70	2	1	1	N-Term(TMT6plex); S9(Phospho); K21(TMT6plex)	2899.41	0.41	0.514	1.768	0.573	0	S(9): 100.0; S(11): 0.0; S(16): 0.0; S(20): 0.0	LQGDQGEHsASQIFQSDWLSK	6005920	No
FAM102B	284611	NP_001010883.2	protein FAM102B	ILQsQDFSLDSSAEEEGLR	S4;	S313	2	1	1	N-Term(TMT6plex); S4(Phospho)	2433.13	0.574	0.3	0.897	0.571	0	S(4): 100.0; S(8): 0.0; S(11): 0.0; S(12): 0.0	ILQsQDFSLDSSAEEEGLR	162809336	No
HIST1H4A	8359	NP_003529.1	histone H4	TVTAMDVVyALK	Y9;	Y89	2	1	1	N-Term(TMT6plex); Y9(Phospho); K12(TMT6plex)	1848.99	0.531	0.62	1.09	0.564	0	T(1): 0.0; T(3): 0.0; Y(9): 100.0	TVTAMDVVyALK	4504301	Yes
PACSIN1	29993	NP_065855.1	protein kinase C and casein kinase substrate in neurons protein 1	LDsGQLGLYPANYVEAI	S3;	S430	6	1	1	N-Term(TMT6plex); S3(Phospho)	2132.05	0.517	0.645	0.71	0.563	0	S(3): 100.0; Y(9): 0.0; Y(13): 0.0	LDsGQLGLYPANYVEAI	24308229	Yes
SNTB2	6645	NP_006741.1	beta-2-syntrophin	KPSLVSDLPWEGAAPQSPSFSGSEDSGsPK	S28;	S233	22	2	1	N-Term(TMT6plex); K1(TMT6plex); S28(Phospho); K30(TMT6plex)	3811.91	0.465	0.534	0.684	0.563	0	S(3): 0.0; S(6): 0.0; S(17): 0.0; S(19): 0.0; S(21): 0.0; S(23): 0.0; S(26): 0.0; S(28): 100.0	KPSLVSDLPWEGAAPQSPSFSGSEDSGsPK	5803177	Yes
38231	5414	NP_536341.1	septin-4 isoform 3	IYQFPDCDsDEDEDFKLQDQALK	S9;	S306	85	9	1	N-Term(TMT6plex); C7(Carbamidomethyl); S9(Phospho); K16(TMT6plex); K23(TMT6plex)	3586.69	0.554	0.457	0.907	0.562	1	Y(2): 0.0; S(9): 100.0	IYQFPDCDsDEDEDFKLQDQALK	17986247	No
SIPA1L3	23094	XP_005258728.1	signal-induced proliferation-associated 1-like protein 3 isoform X1	TLsDESLCSGR	S3;	S1544||S1544	1	3	1	N-Term(TMT6plex); S3(Phospho); C8(Carbamidomethyl)	1533.68	0.65	0.634	0.747	0.559	0	T(1): 0.0; S(3): 100.0; S(6): 0.0; S(9): 0.0	TLsDESLCSGR	530416035;71143119	Yes||Yes
MECP2	4204	XP_005274738.1	methyl-CpG-binding protein 2 isoform X1	APVPLLPPLPPPPPEPESSEDPTsPPEPQDLSSSVCK	S24;	S401||S401	4	4	1	N-Term(TMT6plex); S19(Phospho); C36(Carbamidomethyl); K37(TMT6plex)	4423.22	0.629	0.621	1.484	0.558	0	S(18): 2.7; S(19): 2.7; T(23): 2.7; S(24): 92.0; S(32): 0.0; S(33): 0.0; S(34): 0.0	APVPLLPPLPPPPPEPESSEDPTsPPEPQDLSSSVCK	530422797;4826830	No||No
FAM169A	26049	XP_005248537.1	soluble lamin-associated protein of 75 kDa isoform X2	GIEFEDEsSDR	S8;	S398||S398	8	2	1	N-Term(TMT6plex); S9(Phospho)	1592.67	0.522	0.654	0.743	0.556	0	S(8): 99.2; S(9): 0.8	GIEFEDEsSDR	530379249;153792633	No||No
HDGFRP3	50810	NP_057157.1	hepatoma-derived growth factor-related protein 3	sPGDEDDKDCKEEENK	S1;	S162	1	2	1	S1(Phospho); N-Term(TMT6plex); K8(TMT6plex); C10(Carbamidomethyl); K11(TMT6plex); K16(TMT6plex)	2891.38	0.41	0.598	0.983	0.551	2	S(1): 100.0	sPGDEDDKDCKEEENK	7705320	Yes
GSS	2937	XP_005260463.1	glutathione synthetase isoform X2	IEPEPFENCLLRPGsPAR	S15;	S415	1	1	1	N-Term(TMT6plex); C9(Carbamidomethyl); S15(Phospho)	2391.17	0.588	0.479	0.74	0.548	0	S(15): 100.0	IEPEPFENCLLRPGsPAR	530418095	Yes
MAP1B	4131	NP_005900.2	microtubule-associated protein 1B	EKREsVAsGDDR	S5; S8;	S992; S995	3	2	1	N-Term(TMT6plex); K2(TMT6plex); S5(Phospho); S8(Phospho)	1966.9	0.364	0.612	1.951	0.546	2	S(5): 100.0; S(8): 100.0	EKREsVAsGDDR	153945728	Yes;Yes
GPR37	2861	NP_005293.1	prosaposin receptor GPR37 precursor	SSTVTSDDNDNEYTTELELSPFStIR	T24;	T598	4	1	1	N-Term(TMT6plex); T24(Phospho)	3230.45	0.538	0.562	0.809	0.546	0	S(1): 0.0; S(2): 0.0; T(3): 0.0; T(5): 0.0; S(6): 0.0; Y(13): 0.0; T(14): 0.0; T(15): 0.0; S(20): 0.0; S(23): 1.3; T(24): 98.7	SSTVTSDDNDNEYTTELELSPFStIR	4885323	No
PTPRZ1	5803	NP_001193768.1	receptor-type tyrosine-protein phosphatase zeta isoform 3 precursor	VIsTPPTPIFPISDDVGAIPIK	S3;	S823	6	5	1	N-Term(TMT6plex); S3(Phospho); K22(TMT6plex)	2815.57	0.509	0.454	1.266	0.545	0	S(3): 98.6; T(4): 1.4; T(7): 0.0; S(13): 0.0	VIsTPPTPIFPISDDVGAIPIK	332205945	No
SNN	8303	NP_003489.1	stannin	ISQSEDEEsIVGDGETK	S9;	S49	4	1	1	N-Term(TMT6plex); S9(Phospho); K17(TMT6plex)	2361.11	0.636	0.576	1.234	0.539	0	S(2): 0.0; S(4): 0.0; S(9): 100.0; T(16): 0.0	ISQSEDEEsIVGDGETK	4507117	Yes
MYPN	84665	NP_001243197.1	myopalladin isoform b	LEGVLVNHNEPRsSSRIGLR	S13;	S296	1	4	1	N-Term(TMT6plex); S13(Phospho); S14(Phospho)	2622.33	0.641	0.546	0.677	0.539	2	S(13): 99.9; S(14): 50.0; S(15): 50.0	LEGVLVNHNEPRsSSRIGLR	372220099	No
CAST	831	NP_001271142.1	calpastatin isoform o	EGITGPPADSSKPIGPDDAIDALSSDFTCGsPTAAGK	S31;	S171	4	16	1	N-Term(TMT6plex); K12(TMT6plex); C29(Carbamidomethyl); S31(Phospho); K37(TMT6plex)	4370.16	0.472	0.528	0.682	0.537	0	T(4): 0.0; S(10): 0.0; S(11): 0.0; S(24): 0.0; S(25): 0.0; T(28): 0.0; S(31): 100.0; T(33): 0.0	EGITGPPADSSKPIGPDDAIDALSSDFTCGsPTAAGK	545746427	No
EGFR	1956	NP_005219.2	epidermal growth factor receptor isoform a precursor	ELVEPLtPSGEAPNQALLR	T7;	T693	18	1	1	N-Term(TMT6plex); T7(Phospho)	2343.21	0.628	0.558	0.688	0.526	0	T(7): 100.0; S(9): 0.0	ELVEPLtPSGEAPNQALLR	29725609	Yes
PEBP1	5037	NP_002558.1	phosphatidylethanolamine-binding protein 1 preproprotein	GNDIsSGTVLSDYVGSGPPK	S5;	S98	2	1	1	N-Term(TMT6plex); S5(Phospho); K20(TMT6plex)	2488.23	0.633	0.414	1.03	0.525	0	S(5): 98.6; S(6): 1.4; T(8): 0.0; S(11): 0.0; Y(13): 0.0; S(16): 0.0	GNDIsSGTVLSDYVGSGPPK	4505621	Yes
PHF2	5253	NP_005383.3	lysine-specific demethylase PHF2	KGsDDAPYSPTAR	S3;	S899	3	3	1	N-Term(TMT6plex); K1(TMT6plex); S3(Phospho)	1902.94	0.585	0.503	0.77	0.523	1	S(3): 100.0; Y(8): 0.0; S(9): 0.0; T(11): 0.0	KGsDDAPYSPTAR	117190342	Yes
DENND5A	23258	NP_001230183.1	DENN domain-containing protein 5A isoform 2	FNsYDISR	S3;	S193	2	4	1	N-Term(TMT6plex); S3(Phospho)	1310.6	0.483	0.607	1.25	0.519	0	S(3): 99.3; Y(4): 0.7; S(7): 0.0	FNsYDISR	343098489	Yes
NGFR	4804	NP_002498.1	tumor necrosis factor receptor superfamily member 16 precursor	LHSDSGISVDSQsLHDQQPHTQTASGQALK	S13;	S313	12	1	1	N-Term(TMT6plex); S13(Phospho); K30(TMT6plex)	3710.81	0.618	0.507	1.239	0.516	0	S(3): 0.0; S(5): 0.0; S(8): 0.0; S(11): 0.0; S(13): 100.0; T(21): 0.0; T(23): 0.0; S(25): 0.0	LHSDSGISVDSQsLHDQQPHTQTASGQALK	4505393	Yes
TRRAP	8295	NP_003487.1	transformation/transcription domain-associated protein isoform 2	GLsVDSAQEVK	S3;	S2033	4	2	1	N-Term(TMT6plex); S3(Phospho); K11(TMT6plex)	1670.88	0.35	0.465	0.983	0.516	0	S(3): 100.0; S(6): 0.0	GLsVDSAQEVK	4507691	No
CALD1	800	NP_149130.1	caldesmon isoform 4	RGsIGENQGEEK	S3;	S196	1	2	1	N-Term(TMT6plex); S3(Phospho); K12(TMT6plex)	1841.92	0.615	0.655	0.956	0.514	1	S(3): 100.0	RGsIGENQGEEK	15149463	Yes
MAPK3	5595	NP_001103361.1	mitogen-activated protein kinase 3 isoform 3	IADPEHDHTGFLtEyVATR	T13; Y15;	T202; Y204	10	3	1	N-Term(TMT6plex); T13(Phospho); T18(Phospho)	2561.13	0.658	0.396	0.808	0.511	0	T(9): 0.0; T(13): 100.0; Y(15): 100.0; T(18): 0.0	IADPEHDHTGFLtEyVATR	158138507	Yes;Yes
TRIM2	23321	NP_001123539.1	tripartite motif-containing protein 2 isoform 2	SADVsPTTEGVK	S5;	S428	33	8	1	N-Term(TMT6plex); S5(Phospho); K12(TMT6plex)	1728.88	0.638	0.516	0.771	0.509	0	S(1): 0.0; S(5): 100.0; T(7): 0.0; T(8): 0.0	SADVsPTTEGVK	194248081	Yes
RPS6KA3	6197	NP_004577.1	ribosomal protein S6 kinase alpha-3	NsIQFTDGYEVK	S2;	S415	2	7	1	N-Term(TMT6plex); S2(Phospho); K12(TMT6plex)	1938.96	0.393	0.382	0.762	0.509	0	S(2): 100.0; T(6): 0.0; Y(9): 0.0	NsIQFTDGYEVK	4759050	Yes
SGIP1	84251	NP_115667.2	SH3-containing GRB2-like protein 3-interacting protein 1	TGsPLTIGPGNDQSATEVK	S3;	S265	2	12	1	N-Term(TMT6plex); S3(Phospho); K19(TMT6plex)	2410.22	0.632	0.446	0.806	0.507	0	T(1): 1.9; S(3): 98.1; T(6): 0.0; S(14): 0.0; T(16): 0.0	TGsPLTIGPGNDQSATEVK	116235472	Yes
ENO1	2023	NP_001419.1	alpha-enolase isoform 1	GNPTVEVDLFTsK	S12;	S27	10	2	1	N-Term(TMT6plex); S12(Phospho); K13(TMT6plex)	1945.01	0.654	0.502	0.755	0.505	0	T(4): 0.0; T(11): 0.0; S(12): 100.0	GNPTVEVDLFTsK	4503571	Yes
PRCD	768206	NP_001071088.1	progressive rod-cone degeneration protein precursor	GSsLDADPQSSGR	S3;	S38	2	1	1	N-Term(TMT6plex); S3(Phospho)	1585.7	0.458	0.302	1.322	0.502	0	S(2): 0.0; S(3): 100.0; S(10): 0.0; S(11): 0.0	GSsLDADPQSSGR	117606326	No
PHYHIPL	84457	NP_115815.2	phytanoyl-CoA hydroxylase-interacting protein-like isoform 1	LDHALNsPTSPCEEVIK	S7;	S12	16	1	1	N-Term(TMT6plex); S7(Phospho); C12(Carbamidomethyl); K17(TMT6plex)	2448.22	0.568	0.366	0.749	0.497	0	S(7): 100.0; T(9): 0.0; S(10): 0.0	LDHALNsPTSPCEEVIK	190341060	No
PTPRJ	5795	NP_001091973.1	receptor-type tyrosine-protein phosphatase eta isoform 2 precursor	AVSISPtNVILtWK	T7; T12;	T133; T138	2	3	1	N-Term(TMT6plex); T7(Phospho); T12(Phospho); K14(TMT6plex)	2147.14	0.626	0.347	0.672	0.496	0	S(3): 0.0; S(5): 2.8; T(7): 97.2; T(12): 100.0	AVSISPtNVILtWK	148728160	No;No
RBBP6	5930	NP_061173.1	E3 ubiquitin-protein ligase RBBP6 isoform 2	LEVTEIVKPsPK	S10;	S1145	1	4	1	N-Term(TMT6plex); K8(TMT6plex); S10(Phospho); K12(TMT6plex)	2107.23	0.582	0.663	0.861	0.493	0	T(4): 0.0; S(10): 100.0	LEVTEIVKPsPK	33620716	No
CRYBG3	131544	NP_705833.3	beta/gamma crystallin domain-containing protein 3	YEDKPEPEVDALGsPPALLK	S14;	S931	2	2	1	N-Term(TMT6plex); K4(TMT6plex); S14(Phospho); K20(TMT6plex)	2935.56	0.576	0.339	0.694	0.493	0	Y(1): 0.0; S(14): 100.0	YEDKPEPEVDALGsPPALLK	390979647	No
MXRA7	439921	NP_940932.2	matrix-remodeling-associated protein 7 isoform 3 precursor	QEEEQDLDGEKGPSsEGPEEEDGEGFSFK	S15;	S128	8	3	1	N-Term(TMT6plex); K11(TMT6plex); S15(Phospho); K29(TMT6plex)	3952.76	0.367	0.277	1.375	0.491	1	S(14): 2.0; S(15): 98.0; S(27): 0.0	QEEEQDLDGEKGPSsEGPEEEDGEGFSFK	56549129	Yes
GRK1	6011	NP_002920.1	rhodopsin kinase	DIQDVGAFsTVK	S9;	S491	12	1	1	N-Term(TMT6plex); S9(Phospho); K12(TMT6plex)	1817.94	0.619	0.381	1.466	0.485	0	S(9): 100.0; T(10): 0.0	DIQDVGAFsTVK	4506529	No
AHNAK	79026	XP_005274297.1	neuroblast differentiation-associated protein AHNAK isoform X1	LKsEDGVEGDLGETQSR	S3;	S135||S135	11	9	1	N-Term(TMT6plex); K2(TMT6plex); S3(Phospho)	2358.16	0.489	0.4	1.791	0.484	1	S(3): 100.0; T(14): 0.0; S(16): 0.0	LKsEDGVEGDLGETQSR	530397279;61743954	Yes||Yes
BCL2L13	23786	NP_001257662.1	bcl-2-like protein 13 isoform g	AATTEPTEVEEVVPALEPTETLLsEKEINAR	S24;	S130	26	6	1	N-Term(TMT6plex); S24(Phospho); K26(TMT6plex)	3905.01	0.52	0.473	0.737	0.482	1	T(3): 0.0; T(4): 0.0; T(7): 0.0; T(19): 0.0; T(21): 0.0; S(24): 100.0	AATTEPTEVEEVVPALEPTETLLsEKEINAR	398774359	No
MTDH	92140	XP_005251156.1	protein LYRIC isoform X2	LSSQIsAGEEK	S6;	S298	1	4	1	N-Term(TMT6plex); S6(Phospho); K11(TMT6plex)	1686.87	0.58	0.658	1.084	0.481	0	S(2): 0.0; S(3): 0.0; S(6): 100.0	LSSQIsAGEEK	530389397	Yes
BSG	682	NP_940992.1	basigin isoform 3	KPEDVLDDDDAGsAPLK	S13;	S153	8	4	1	N-Term(TMT6plex); K1(TMT6plex); S13(Phospho); K17(TMT6plex)	2552.31	0.575	0.609	0.792	0.472	0	S(13): 100.0	KPEDVLDDDDAGsAPLK	38372921	No
PEBP1	5037	NP_002558.1	phosphatidylethanolamine-binding protein 1 preproprotein	NRPTsISWDGLDSGK	S5;	S52	12	1	1	N-Term(TMT6plex); S5(Phospho); K15(TMT6plex)	2171.09	0.597	0.448	0.834	0.468	0	T(4): 1.2; S(5): 98.8; S(7): 0.0; S(13): 0.0	NRPTsISWDGLDSGK	4505621	Yes
FAM169A	26049	XP_005248537.1	soluble lamin-associated protein of 75 kDa isoform X2	AVDSsSEEIEVEVPVVDRR	S5;	S636||S636	4	2	1	N-Term(TMT6plex); S5(Phospho)	2424.19	0.631	0.439	0.75	0.466	1	S(4): 1.1; S(5): 97.8; S(6): 1.1	AVDSsSEEIEVEVPVVDRR	530379249;153792633	Yes||Yes
HMGN3	9324	NP_004233.1	high mobility group nucleosome-binding domain-containing protein 3 isoform HMGN3a	EGTAPsENGETKAEEAQK	S6;	S78	1	1	1	N-Term(TMT6plex); S6(Phospho); K12(TMT6plex); K18(TMT6plex)	2643.31	0.568	0.552	0.832	0.463	1	T(3): 0.0; S(6): 100.0; T(11): 0.0	EGTAPsENGETKAEEAQK	20270186	Yes
TUBB4B	10383	NP_006079.1	tubulin beta-4B chain	INVYYNEAtGGK	T9;	T55	6	1	1	N-Term(TMT6plex); T9(Phospho); K12(TMT6plex)	1866.94	0.58	0.455	0.75	0.463	0	Y(4): 0.0; Y(5): 0.0; T(9): 100.0	INVYYNEAtGGK	5174735	Yes
CCDC136	64753	NP_001188301.1	coiled-coil domain-containing protein 136 isoform 2	GLsLTETELEELR	S3;	S102	1	11	1	N-Term(TMT6plex); S3(Phospho)	1798.9	0.66	0.376	0.722	0.463	0	S(3): 100.0; T(5): 0.0; T(7): 0.0	GLsLTETELEELR	319655558	No
BCL2L13	23786	NP_001257662.1	bcl-2-like protein 13 isoform g	SsPATSLFVELDEEEVK	S2;	S91	39	6	1	N-Term(TMT6plex); S2(Phospho); K17(TMT6plex)	2418.21	0.419	0.375	0.801	0.459	0	S(1): 0.0; S(2): 100.0; T(5): 0.0; S(6): 0.0	SsPATSLFVELDEEEVK	398774359	No
AP3B2	8120	NP_001265440.1	AP-3 complex subunit beta-2 isoform 3	AFYGsEEDEAK	S5;	S240	10	5	1	N-Term(TMT6plex); S5(Phospho); K11(TMT6plex)	1783.82	0.425	0.443	1.026	0.457	0	Y(3): 0.0; S(5): 100.0	AFYGsEEDEAK	511772994	No
KIAA1671	85379	NP_001138678.1	uncharacterized protein KIAA1671	KEEsDEEETASK	S4;	S1701	2	1	1	N-Term(TMT6plex); K1(TMT6plex); S4(Phospho); K12(TMT6plex)	2149.05	0.511	0.649	0.982	0.457	1	S(4): 100.0; T(9): 0.0; S(11): 0.0	KEEsDEEETASK	223633988	Yes
NGFR	4804	NP_002498.1	tumor necrosis factor receptor superfamily member 16 precursor	LHSDSGISVDsQsLHDQQPHTQTASGQALK	S11; S13;	S311; S313	2	1	1	N-Term(TMT6plex); S11(Phospho); S13(Phospho); K30(TMT6plex)	3790.79	0.505	0.441	1.017	0.456	0	S(3): 0.0; S(5): 0.0; S(8): 0.0; S(11): 100.0; S(13): 100.0; T(21): 0.0; T(23): 0.0; S(25): 0.0	LHSDSGISVDsQsLHDQQPHTQTASGQALK	4505393	No;Yes
WDR44	54521	NP_001171895.1	WD repeat-containing protein 44 isoform 3	TKEYVSNDAAQsDDEEKLQSQPTDTDGGR	S12;	S378	1	3	1	N-Term(TMT6plex); K2(TMT6plex); S12(Phospho); K17(TMT6plex)	3951.85	0.417	0.374	1.319	0.452	2	T(1): 0.0; Y(4): 0.0; S(6): 0.0; S(12): 100.0; S(20): 0.0; T(23): 0.0; T(25): 0.0	TKEYVSNDAAQsDDEEKLQSQPTDTDGGR	296841075	No
WDTC1	23038	NP_055838.2	WD and tetratricopeptide repeats protein 1 isoform b	KDsISEDEMVLR	S3;	S510	1	2	1	N-Term(TMT6plex); K1(TMT6plex); S3(Phospho)	1959.99	0.626	0.385	0.905	0.448	1	S(3): 100.0; S(5): 0.0	KDsISEDEMVLR	22095349	No
HMGN1	3150	NP_004956.5	non-histone chromosomal protein HMG-14	TEESPASDEAGEKEAKsD	S17;	S99	3	1	1	N-Term(TMT6plex); K13(TMT6plex); K16(TMT6plex); S17(Phospho)	2647.26	0.508	0.481	0.985	0.444	2	T(1): 0.0; S(4): 0.0; S(7): 0.0; S(17): 100.0	TEESPASDEAGEKEAKsD	48255933	Yes
ZC3H13	23091	XP_005266369.1	zinc finger CCCH domain-containing protein 13 isoform X12	LRsPsNDSAHR	S3; S5;	S1208; S1210||S1208	1	5	1	N-Term(TMT6plex); S3(Phospho); S5(Phospho)	1628.71	0.605	0.408	0.915	0.444	1	S(3): 100.0; S(5): 100.0; S(8): 0.0	LRsPsNDSAHR	530402208;116008442	Yes
PGM1	5236	NP_002624.2	phosphoglucomutase-1 isoform 1	AIGGIILTAsHNPGGPNGDFGIK	S10;	S117	11	2	1	N-Term(TMT6plex); S10(Phospho); K23(TMT6plex)	2744.46	0.644	0.514	0.841	0.444	0	T(8): 1.4; S(10): 98.6	AIGGIILTAsHNPGGPNGDFGIK	21361621	Yes
FAM169A	26049	XP_005248537.1	soluble lamin-associated protein of 75 kDa isoform X2	LESTARPSESsEEFLEEEPEQR	S11;	S379||S379	3	2	1	N-Term(TMT6plex); S11(Phospho)	2888.3	0.613	0.404	0.689	0.443	0	S(3): 0.0; T(4): 0.0; S(8): 0.0; S(10): 1.3; S(11): 98.7	LESTARPSESsEEFLEEEPEQR	530379249;153792633	Yes||Yes
EVPL	2125	NP_001979.2	envoplakin	NATLARELSDLHsK	S13;	S1178	13	1	1	N-Term(TMT6plex); T3(Phospho); K14(TMT6plex)	2093.13	0.451	0.412	0.865	0.439	1	T(3): 2.6; S(9): 2.6; S(13): 94.8	NATLARELSDLHsK	156104874	No
ENO2	2026	NP_001966.1	gamma-enolase	YDLDFKsPTDPSR	S7;	S263	5	1	1	N-Term(TMT6plex); K6(TMT6plex); S7(Phospho)	2079.02	0.363	0.605	1.474	0.438	1	Y(1): 0.0; S(7): 100.0; T(9): 0.0; S(12): 0.0	YDLDFKsPTDPSR	5803011	Yes
PEA15	8682	XP_006711662.1	astrocytic phosphoprotein PEA-15 isoform X5	DIIRQPsEEEIIK	S7;	S116||S116	3	2	1	N-Term(TMT6plex); S7(Phospho); K13(TMT6plex)	2108.14	0.537	0.311	1.093	0.437	1	S(7): 100.0	DIIRQPsEEEIIK	578801651;4505705	Yes||Yes
PEA15	8682	XP_006711662.1	astrocytic phosphoprotein PEA-15 isoform X5	QPsEEEIIK	S3;	S116||S116	56	2	1	N-Term(TMT6plex); S3(Phospho); K9(TMT6plex)	1610.84	0.449	0.496	1.065	0.437	0	S(3): 100.0	QPsEEEIIK	578801651;4505705	Yes||Yes
DPYSL3	1809	NP_001184223.1	dihydropyrimidinase-related protein 3 isoform 1	IsVGSDSDLVIWDPDAVK	S2;	S516	22	2	1	N-Term(TMT6plex); S2(Phospho); K18(TMT6plex)	2454.25	0.556	0.4	0.795	0.437	0	S(2): 100.0; S(5): 0.0; S(7): 0.0	IsVGSDSDLVIWDPDAVK	308818200	No
HECTD1	25831	XP_005267559.2	E3 ubiquitin-protein ligase HECTD1 isoform X1	RLDsSGER	S4;	S357||S357	2	2	1	N-Term(TMT6plex); S4(Phospho)	1228.59	0.639	0.516	0.759	0.433	1	S(4): 100.0; S(5): 0.0	RLDsSGER	578825691;612339310	Yes||Yes
KCNB1	3745	NP_004966.1	potassium voltage-gated channel subfamily B member 1	SSSsPQHLNVQQLEDMYNK	S4;	S520	9	1	1	N-Term(TMT6plex); S4(Phospho); K19(TMT6plex)	2743.31	0.54	0.337	0.75	0.42	0	S(1): 0.0; S(2): 0.0; S(3): 0.9; S(4): 99.1; Y(17): 0.0	SSSsPQHLNVQQLEDMYNK	4826784	No
LYAR	55646	NP_001139197.1	cell growth-regulating nucleolar protein	RHsEVETDSK	S3;	S276	4	1	1	N-Term(TMT6plex); S3(Phospho); K10(TMT6plex)	1725.86	0.602	0.439	0.97	0.415	1	S(3): 100.0; T(7): 0.0; S(9): 0.0	RHsEVETDSK	224591430	Yes
AKAP12	9590	XP_005267290.1	A-kinase anchor protein 12 isoform X1	SAESPtSPVTSETGSTFK	T6;	T285||T285	17	3	1	N-Term(TMT6plex); S7(Phospho); K18(TMT6plex)	2351.14	0.539	0.427	0.678	0.415	0	S(1): 0.0; S(4): 1.5; T(6): 97.0; S(7): 1.5; T(10): 0.0; S(11): 0.0; T(13): 0.0; S(15): 0.0; T(16): 0.0	SAESPtSPVTSETGSTFK	530384245;21493022	Yes||Yes
HMGN1	3150	NP_004956.5	non-histone chromosomal protein HMG-14	TEESPAsDEAGEKEAKsD	S7; S17;	S89; S99	6	1	1	N-Term(TMT6plex); S7(Phospho); K13(TMT6plex); K16(TMT6plex); S17(Phospho)	2727.23	0.423	0.351	0.755	0.414	2	T(1): 0.0; S(4): 0.0; S(7): 100.0; S(17): 100.0	TEESPAsDEAGEKEAKsD	48255933	Yes;Yes
KCNB1	3745	NP_004966.1	potassium voltage-gated channel subfamily B member 1	DKVQDNHLsPNK	S9;	S484	1	1	1	N-Term(TMT6plex); K2(TMT6plex); S9(Phospho); K12(TMT6plex)	2162.16	0.523	0.361	0.683	0.41	1	S(9): 100.0	DKVQDNHLsPNK	4826784	No
ADD3	120	NP_001112.2	gamma-adducin isoform b	IEEVLSPEGSPSKSPsKK	S16;	S651	5	3	1	N-Term(TMT6plex); K13(TMT6plex); S14(Phospho); K17(TMT6plex); K18(TMT6plex)	2895.63	0.49	0.383	1.277	0.395	2	S(6): 0.0; S(10): 0.0; S(12): 1.4; S(14): 1.4; S(16): 97.2	IEEVLSPEGSPSKSPsKK	62912453	No
LOC101060233	101060233	XP_003960138.1	medium-wave-sensitive opsin 1-like	KVDDGsELSSASK	S6;	S345||S345	32	2	1	N-Term(TMT6plex); K1(TMT6plex); S6(Phospho); K13(TMT6plex)	2090.1	0.527	0.426	0.708	0.395	1	S(6): 100.0; S(9): 0.0; S(10): 0.0; S(12): 0.0	KVDDGsELSSASK	410171018;114687592	No||No
KIF1B	23095	NP_055889.2	kinesin-like protein KIF1B isoform b	GDsLILEHQWELEK	S3;	S1441	3	1	1	N-Term(TMT6plex); S3(Phospho); K14(TMT6plex)	2235.15	0.653	0.511	0.725	0.388	0	S(3): 100.0	GDsLILEHQWELEK	41393563	No
SUGP2	10147	NP_001017392.2	SURP and G-patch domain-containing protein 2	KMsFDIIDK	S3;	S315	14	1	1	N-Term(TMT6plex); K1(TMT6plex); S3(Phospho); K9(TMT6plex)	1864.03	0.3	0.429	1.138	0.383	1	S(3): 100.0	KMsFDIIDK	224282119	Yes
CPSF7	79869	XP_005274359.1	cleavage and polyadenylation specificity factor subunit 7 isoform X5	AHSRDsSDSADGR	S6;	S104	3	6	1	N-Term(TMT6plex); S6(Phospho)	1669.71	0.506	0.528	0.915	0.38	1	S(3): 0.0; S(6): 100.0; S(7): 0.0; S(9): 0.0	AHSRDsSDSADGR	530397403	No
NAP1L4	4676	NP_005960.1	nucleosome assembly protein 1-like 4	EFITGDVEPTDAESEWHsENEEEEKLAGDMK	S18;	S125	7	1	1	N-Term(TMT6plex); S18(Phospho); K25(TMT6plex); K31(TMT6plex)	4318.98	0.542	0.414	0.694	0.378	1	T(4): 0.0; T(10): 0.0; S(14): 0.0; S(18): 100.0	EFITGDVEPTDAESEWHsENEEEEKLAGDMK	5174613	Yes
CROCC	9696	NP_055490.4	rootletin	RSsAPFSPPSGPPEK	S3;	S2005	1	5	1	N-Term(TMT6plex); S2(Phospho); K15(TMT6plex)	2079.07	0.548	0.475	0.687	0.378	1	S(2): 1.2; S(3): 98.8; S(7): 0.0; S(10): 0.0	RSsAPFSPPSGPPEK	612407805	Yes
SLC4A7	9497	NP_001245309.1	sodium bicarbonate cotransporter 3 isoform c	YVDAETsL	S7;	S1089	2	8	1	N-Term(TMT6plex); S7(Phospho)	1206.55	0.641	0.37	0.671	0.378	0	Y(1): 0.0; T(6): 0.0; S(7): 100.0	YVDAETsL	385648270	No
ARHGEF6	9459	NP_004831.1	rho guanine nucleotide exchange factor 6	KPsEEEYVIR	S3;	S640	1	4	1	N-Term(TMT6plex); K1(TMT6plex); S3(Phospho)	1787.93	0.604	0.379	1.513	0.377	0	S(3): 100.0; Y(7): 0.0	KPsEEEYVIR	22027525	Yes
TMEM237	65062	NP_689601.2	transmembrane protein 237 isoform b	RPsEGNEPSTK	S3;	S54	13	2	1	N-Term(TMT6plex); S3(Phospho); K11(TMT6plex)	1739.87	0.443	0.369	0.95	0.377	0	S(3): 100.0; S(9): 0.0; T(10): 0.0	RPsEGNEPSTK	113205077	No
PDC	5132	NP_002588.3	phosducin isoform a	SQsLEEDFEGQATHTGPK	S3;	S8	53	1	1	N-Term(TMT6plex); S3(Phospho); K18(TMT6plex)	2499.18	0.205	0.207	0.753	0.369	0	S(1): 0.0; S(3): 100.0; T(13): 0.0; T(15): 0.0	SQsLEEDFEGQATHTGPK	32967591	No
HMGN1	3150	NP_004956.5	non-histone chromosomal protein HMG-14	EDLPAENGETKTEEsPAsDEAGEK	S15; S18;	S86; S89	1	1	1	N-Term(TMT6plex); K11(TMT6plex); S15(Phospho); S18(Phospho); K24(TMT6plex)	3380.51	0.521	0.366	0.763	0.367	1	T(10): 0.0; T(12): 0.2; S(15): 99.8; S(18): 100.0	EDLPAENGETKTEEsPAsDEAGEK	48255933	Yes;Yes
FLNA	2316	NP_001447.2	filamin-A isoform 1	APsVANVGSHCDLSLK	S3;	S2144	2	2	1	N-Term(TMT6plex); S3(Phospho); C11(Carbamidomethyl); K16(TMT6plex)	2193.12	0.58	0.389	0.786	0.364	0	S(3): 100.0; S(9): 0.0; S(14): 0.0	APsVANVGSHCDLSLK	116063573	No
MAP1B	4131	NP_005900.2	microtubule-associated protein 1B	KLGDVsPTQIDVSQFGSFKEDTK	S6;	S1501	1	2	1	K1(TMT6plex); N-Term(TMT6plex); S6(Phospho); K19(TMT6plex); K23(TMT6plex)	3522.89	0.488	0.314	1.061	0.362	2	S(6): 100.0; T(8): 0.0; S(13): 0.0; S(17): 0.0; T(22): 0.0	KLGDVsPTQIDVSQFGSFKEDTK	153945728	Yes
CALD1	800	NP_149131.1	caldesmon isoform 5	RGsIGENQIKDEK	S3;	S196	1	3	1	N-Term(TMT6plex); S3(Phospho); K10(TMT6plex); K13(TMT6plex)	2241.22	0.389	0.584	1.362	0.354	2	S(3): 100.0	RGsIGENQIKDEK	15149465	No
MXRA7	439921	NP_940932.2	matrix-remodeling-associated protein 7 isoform 3 precursor	GPSSEGPEEEDGEGFSFKYsPGK	S20;	S144	19	6	1	N-Term(TMT6plex); K18(TMT6plex); S20(Phospho); K23(TMT6plex)	3184.5	0.424	0.291	0.994	0.349	1	S(3): 0.0; S(4): 0.0; S(16): 0.0; Y(19): 0.0; S(20): 100.0	GPSSEGPEEEDGEGFSFKYsPGK	56549129	Yes
SLC16A1	6566	NP_001159968.1	monocarboxylate transporter 1	KEsKEEETSIDVAGKPNEVTK	S3;	S461	13	1	1	K1(TMT6plex); N-Term(TMT6plex); S3(Phospho); K4(TMT6plex); K15(TMT6plex); K21(TMT6plex)	3543.95	0.476	0.338	0.778	0.343	2	S(3): 100.0; T(8): 0.0; S(9): 0.0; T(20): 0.0	KEsKEEETSIDVAGKPNEVTK	262073007	Yes
EPHB2	2048	NP_059145.2	ephrin type-B receptor 2 isoform 1 precursor	ADsEYTDK	S3;	S575	2	4	1	N-Term(TMT6plex); S3(Phospho); K8(TMT6plex)	1466.68	0.5	0.528	1.043	0.336	0	S(3): 100.0; Y(5): 0.0; T(6): 0.0	ADsEYTDK	111118978	Yes
SPTBN1	6711	XP_005264575.1	spectrin beta chain, non-erythrocytic 1 isoform X2	RPPsPEPSTK	S4;	S2089	2	3	1	N-Term(TMT6plex); S4(Phospho); K10(TMT6plex)	1633.87	0.507	0.528	0.921	0.335	0	S(4): 100.0; S(8): 0.0; T(9): 0.0	RPPsPEPSTK	530368014	No
PDC	5132	NP_002588.3	phosducin isoform a	KMsIQEYELIHK	S3;	S73	2	2	1	N-Term(TMT6plex); K1(TMT6plex); S3(Phospho); K12(TMT6plex)	2286.25	0.421	0.154	1.987	0.328	1	S(3): 100.0; Y(7): 0.0	KMsIQEYELIHK	32967591	No
EEF1D	1936	XP_005250883.1	elongation factor 1-delta isoform X7	KPATPAEDDEDDDIDLFGsDNEEEDKEAAQLREER	S19;	S138||S138	3	9	1	N-Term(TMT6plex); K1(TMT6plex); S19(Phospho); K26(TMT6plex)	4759.19	0.436	0.459	1.022	0.324	2	T(4): 0.0; S(19): 100.0	KPATPAEDDEDDDIDLFGsDNEEEDKEAAQLREER	530388831;194239729	No||No
SLC16A1	6566	NP_001159968.1	monocarboxylate transporter 1	ESKEEETsIDVAGKPNEVTK	S8;	S467	9	1	1	N-Term(TMT6plex); K3(TMT6plex); S8(Phospho); K14(TMT6plex); K20(TMT6plex)	3186.69	0.505	0.435	0.788	0.322	1	S(2): 0.0; T(7): 0.0; S(8): 100.0; T(19): 0.0	ESKEEETsIDVAGKPNEVTK	262073007	Yes
ANXA2	302	NP_001002857.1	annexin A2 isoform 2	LSLEGDHSTPPSAYGsVK	S16;	S26	6	2	1	N-Term(TMT6plex); S16(Phospho); K18(TMT6plex)	2383.19	0.455	0.298	0.725	0.306	0	S(2): 0.0; S(8): 0.0; T(9): 0.0; S(12): 1.3; Y(14): 1.3; S(16): 97.4	LSLEGDHSTPPSAYGsVK	50845386	Yes
HMGN1	3150	NP_004956.5	non-histone chromosomal protein HMG-14	QAEVANQETKEDLPAENGETKTEESPAsDEAGEK	S28;	S89	1	1	1	N-Term(TMT6plex); K10(TMT6plex); K21(TMT6plex); S25(Phospho); S28(Phospho); K34(TMT6plex)	4708.2	0.381	0.297	0.772	0.294	2	T(9): 0.0; T(20): 33.4; T(22): 33.4; S(25): 33.4; S(28): 99.8	QAEVANQETKEDLPAENGETKTEESPAsDEAGEK	48255933	Yes
PKM	5315	NP_001193726.1	pyruvate kinase PKM isoform d	KAsDVHEVR	S3;	S175	3	8	1	N-Term(TMT6plex); K1(TMT6plex); S3(Phospho)	1578.84	0.381	0.294	0.723	0.279	1	S(3): 100.0	KAsDVHEVR	332164777	No
GAPDH	2597	NP_002037.2	glyceraldehyde-3-phosphate dehydrogenase isoform 1	VVDLMAHMAsKE	S10;	S333	2	2	1	N-Term(TMT6plex); S10(Phospho); K11(TMT6plex)	1868.94	0.297	0.327	0.893	0.272	1	S(10): 100.0	VVDLMAHMAsKE	7669492	Yes
NGFR	4804	NP_002498.1	tumor necrosis factor receptor superfamily member 16 precursor	QGANSRPVNQtPPPEGEK	T11;	T293	7	1	1	N-Term(TMT6plex); T11(Phospho); K18(TMT6plex)	2444.23	0.339	0.308	0.986	0.27	0	S(5): 0.0; T(11): 100.0	QGANSRPVNQtPPPEGEK	4505393	No
ENO1	2023	NP_001419.1	alpha-enolase isoform 1	YIsPDQLADLYK	S3;	S272	2	3	1	N-Term(TMT6plex); S3(Phospho); K12(TMT6plex)	1964.02	0.258	0.159	0.932	0.228	0	Y(1): 0.5; S(3): 99.5; Y(11): 0.0	YIsPDQLADLYK	4503571	Yes
MXRA7	439921	NP_940932.2	matrix-remodeling-associated protein 7 isoform 3 precursor	QEEEQDLDGEKGPSSEGPEEEDGEGFSFKYsPGK	S31;	S144	3	3	1	N-Term(TMT6plex); K11(TMT6plex); K29(TMT6plex); S31(Phospho); K34(TMT6plex)	4714.2	0.144	0.111	1.238	0.226	2	S(14): 0.0; S(15): 0.0; S(27): 0.1; Y(30): 2.9; S(31): 97.0	QEEEQDLDGEKGPSSEGPEEEDGEGFSFKYsPGK	56549129	Yes
ACIN1	22985	NP_001158286.1	apoptotic chromatin condensation inducer in the nucleus isoform 2	RLsQPESAEK	S3;	S710	1	6	1	N-Term(TMT6plex); S3(Phospho); K10(TMT6plex)	1682.89	0.283	0.282	1.052	0.207	1	S(3): 100.0; S(7): 0.0	RLsQPESAEK	259906018	Yes
MAP1B	4131	NP_005900.2	microtubule-associated protein 1B	KEsKEETPEVTK	S3;	S561	5	2	1	K1(TMT6plex); N-Term(TMT6plex); S3(Phospho); K4(TMT6plex); K12(TMT6plex)	2401.34	0.115	0.32	1.45	0.178	2	S(3): 100.0; T(7): 0.0; T(11): 0.0	KEsKEETPEVTK	153945728	Yes
ENO1	2023	NP_001419.1	alpha-enolase isoform 1	IEEELGsKAK	S7;	S419	3	3	1	N-Term(TMT6plex); S7(Phospho); K8(TMT6plex); K10(TMT6plex)	1871.05	0.258	0.142	0.681	0.17	1	S(7): 100.0	IEEELGsKAK	4503571	Yes
NEFM	4741	NP_001099011.1	neurofilament medium polypeptide isoform 2	SPVPKsPVEEK	S6;	S244	1	2	1	N-Term(TMT6plex); K5(TMT6plex); S6(Phospho); K11(TMT6plex)	1964.11	0.034	0.066		0.034	1	S(1): 0.0; S(6): 100.0	SPVPKsPVEEK	157738641	No
EPB41L3	23136	NP_036439.2	band 4.1-like protein 3 isoform 1	sLDGEVGTGQYATTK	S1;	S443	5	4	1	N-Term(TMT6plex); S1(Phospho); K15(TMT6plex)	2065.02	0.383	0.478	0.552	0.93	0	S(1): 100.0; T(8): 0.0; Y(11): 0.0; T(13): 0.0; T(14): 0.0	sLDGEVGTGQYATTK	32490572	Yes
SAG	6295	XP_005246156.1	S-arrestin isoform X1	TsKSEPNHVIFK	S2;	S8||S8	3	1	1	N-Term(TMT6plex); S2(Phospho); K3(TMT6plex); K12(TMT6plex)	2154.19	0.647	0.41	0.315	0.834	1	T(1): 1.3; S(2): 98.7; S(4): 0.0	TsKSEPNHVIFK	530371435;116008178	No||No
TUBA1B	10376	NP_006073.2	tubulin alpha-1B chain	EDMAALEKDYEEVGVDsVEGEGEEEGEEY	S17;	S439	6	3	1	N-Term(TMT6plex); K8(TMT6plex); S17(Phospho)	3774.58	0.503	0.637	0.548	0.746	1	Y(10): 0.0; S(17): 100.0; Y(29): 0.0	EDMAALEKDYEEVGVDsVEGEGEEEGEEY	57013276	Yes
ANK2	287	NP_001139.3	ankyrin-2 isoform 1	KGsSEESLGEDPGLAPEPLPTVK	S3;	S1732	3	7	1	N-Term(TMT6plex); K1(TMT6plex); S3(Phospho); K23(TMT6plex)	3104.66	0.608	0.651	0.556	0.726	1	S(3): 97.8; S(4): 2.2; S(7): 0.1; T(21): 0.0	KGsSEESLGEDPGLAPEPLPTVK	52426735	Yes
EPB41L3	23136	XP_005258146.1	band 4.1-like protein 3 isoform X6	sLDGASVNENHEIYMK	S1;	S489	6	20	1	N-Term(TMT6plex); S1(Phospho); M15(Oxidation); K16(TMT6plex)	2361.12	0.388	0.347	0.539	0.716	0	S(1): 100.0; S(6): 0.0; Y(14): 0.0	sLDGASVNENHEIYMK	530424815	No
ADD2	119	NP_001171983.1	beta-adducin isoform a	LELDGEKETAPEEPGsPAK	S16;	S592	2	1	1	N-Term(TMT6plex); K7(TMT6plex); S16(Phospho); K19(TMT6plex)	2764.42	0.607	0.647	0.456	0.699	1	T(9): 0.0; S(16): 100.0	LELDGEKETAPEEPGsPAK	297307158	Yes
STX1B	112755	NP_443106.1	syntaxin-1B	SAKDsDDEEEVVHVDR	S5;	S14	25	1	1	N-Term(TMT6plex); K3(TMT6plex); S5(Phospho)	2368.1	0.569	0.572	0.518	0.685	1	S(1): 0.0; S(5): 100.0	SAKDsDDEEEVVHVDR	16418379	Yes
